# Supplementary material for: Identification and characterization of expressed retrotransposons in the genome of the Paracoccidioides species complex
Source: BMC Genomics. 2015 May 12;16(1):376. doi: 10.1186/s12864-015-1564-7 (PMC4427930; doi:10.1186/s12864-015-1564-7)
Supplement: Additional file 3: — Characteristics of RtPc elements identified in Paracoccidioides genomes. [file 12864_2015_1564_MOESM3_ESM.txt]

>LTR-Gypsy-RtPc1 
TGTTAGGCTCAGCGTCCGACCGAGCCCGACCGAAGGCCGGTGCCCGGTTAGACTCGACGTCGGATTAAGCTC
GGCGCCCGATTAGGCCTAATCCATATCACGTGACCACACGACCATGCAGGTGGTTATAATCCACGCAGGCCC
CCAGCACCCCCTTTCATCCCATCAAGCTTAGTATTTCGTTATATAGCAGTTAGCAACGCAGAGAGTCTTTCT
TCTTATGCAGCTCGCATTCGCTCCCTAACACAATACTAAGCTTCCCTTCTACCTTCTCACTCAGGTTTCAGC
AGAAAACTTGAGTGCCTCAGTTGAATTAGAACCTGCTAGTTCAGAGCCTGACAACGCGTCAGATCAACTGCT
AAGACAACAGCACTGTTGAAGACAACGGCTCAATCCAACATCAGATGGCCACCACAGGCTCCCAACCCCCTG
GAAGGGGCCGAAAGGACTGGCGATACCTCCTAACAAGACCAACTGACCAACCACGCGTCTCAATTGAGGAAT
TCAGAGAGGCAATCCACTCGGACAGCGACCGTGTTTATAATGAGTTGGCGGCGATCTTCGATGGCATCTTTG
ACGATGAAAAAACACTAAGGGATACAATCACACGTCTGAGGATGGAACGGAACAACGCCACTGACCAGGCCG
CTGTCAAGCAAAGCCAGATTGATGAGCTAATTGCTGAACGCGATGAACTTAGCCACACCCTGGTCCGCATGA
CAGTCAGCAACCAAGCAGCAAGTCGAGGTGTCACCCCCTCTGAGACTACCCGGAGGTCTGTCAAGATTGATG
ACCCAAAACACCTCACTGACGGCAAGGAGCCAAAATTTGAACACTGGCTCTCCCGGATGAAGAACAAGCTCC
GGGAGAACGCTGACCACTACCCTACTGAACGCATGAGGATTGCATACATCGAAAACCGGACTGATGGGGACG
CGGCACGTCACATTGCGCCCCGTATGGAAGAGGACCACCCCGAGCGATATCAGACTGCAGAAGAGATATTTG
AGCACCTCAAGTCAATATATGAGGATGCTAACAAGCTGCAAAATGCCAAGAGTGATTATCGCAAGCTGATTA
TGCGCAATGGGGACAATTATCATGAATTTGTCACAAAATTCTTACACCTGGCAGGTGAGGCCAAGATTGCCA
GGGGGGACTACAAGACAGACTTCAATGACAAGCTGTCCTTTGACCTCCAGAAGATGGTAGCAGTAGCCAATG
CGACCACTGATACATATGCTGAGTTTCAGAAAATCTGTGCGCAGGCAGCTCACACCCTCCAGACAATCAATG
CCACCCAGAAATCAAAGAGCTCGCGGGGAAATGGGCCTAATACCTTCAAGCAGAACACCCTGCGGACCGCCA
ACAGTCAAACACCCCCCAGCATCTCTACAACAAAATCCCCTACTGTGAAGGAGGCCTTGAGCTCTCGTCCGG
ATATTCAGTGCTACTACTGTAAGGAAAAAGGCCACATTGCCAGGAACTGCCCTGCAAAGCAGAAGTCCCAGC
AGGTGATTGCTGAGCTCACAGGGAATGATGCCCCTGAGCCTTCAGCAGATTCGGGAAAAGAGTGAGCCTGAG
AGAAGACTCCACCTCAGGTAGTTCAATAGTCTGTGAGAGGTTTGAGATGAAGGACTTGATTGGGGGG-AAAA
GCTTTAATGTGCCAATCAAATTAGCCTACAATGGAATTGCTACTTCTACAAATTCTCTTGCTGATACTGGAG
CAAATGGAGCGAATTTTATTGATACCCGATATGCCATAGAATTGGCAAGATTCTTTGATAGGAAGTTTCAAG
AACTCCCATTCAAATGCCGCATGAAGGGATACAATGGCGCCCCCGGCGGGGTGATAGACCGCACATTGACCC
TAAACCTCTGGGTGGATGGCCGGAGATTTCAGAATGTCCCTCTGCTGGTAACAGACCTAGGCCAGCACCCTG
TCATCCTGGGACGGAAGTGGTTGGCAGCACAGGATATATGGCTTGATGTTAAAAACCAACGCCTGGTTTGGC
CGAGTGAACGGTCTATCCCTGAACAGGTGGCGGAGCCGATGTTGAAGATAGTACCCTGGTCAGTACTGAAGC
GCCCAGACCCCAAGCCTGAGCATCAGGCGGATGTGGAACGAAGAGAGATCAAGCTGGATGAGGAGATCAGAC
AGGAGCATCAGGCTCAGCTCCGCAGATTGAAAGGGACCAGCTCAGTCGTGATGCCTGAGACGAGGCAGGGGC
TGACCTGGGAGGAGACAGCACCACAGATGATGGATATGAACTTCATTGGGGCTGCTTCCTTCCATGGTTATA
TGAAGAACAAGAAGTCAACAGTCTTCATAACCAGTCTGTATGAAATTGATAAACAGCTTGAGGAGAAGCGGG
GTTTAGTGGGAGCTGAGGATGAGTCTGATGAGGAGCTGATCAGCAACTTACCAGAATGGTTGAAAGGCCGGG
AGGACTGCTTCTCAAAGAAAGCATCAGATGAACTGCCCCCCCTACGGAAGAATGTTGATTTTAAAATAGAGC
TCCAGCCTGATGTTGACCTCACCCAGGGCATTGGACATGCGCCTCTATATAAGATGAATCTAGAGGAACTAG
AGGCAGTGAAGACCTACCTTGAAGCCAACCTAGCAAAGGGTTTCATCACCCCAAGTTCAGCCCCCTACGCCT
CCCCAATCCTGATTGCCCGTAGTGGGAAGAAGCTACGATTCTGTGTTGACTTTCGCAAGCTGAATGCTATAA
CCAAACGAGATCAGTATCCCTTGCCCCTGATAGATGAGCTGATGGACCGACTCAATGGGGCGAAATACTTTA
CAAAGTTGGACATTCGGCAGGGGTTCCATCGCATCCGAATGGACCCTGAGTCTGAGGACCTGACCACCTTTA
GAACCCGCTACGGGACCTATAAATATCGGGTGGTCCCCTTTGGCCTTACAAACGCCCCTGCCTGCTTTCAAC
GGTTTGTTAACAGTATCTTCTTTGACTACCTGGACAAGTTTATGACAGCATTCATGGATGATCTTCTAATCT
ATAGCAAGAATCTGGAGGAGCACAAGCAGCAGGTAAACTCAGTGCTAGACCGACTAAAGACAGCGGGTTTGC
AAGCCAGCATCCAGAAATGTGAGTTTGCAGTCCAGAGGACAAAATACCTAGGGTTCATCATCAGTACAGAAG
GGATTGAGGCAGACCCAGAGAAGACAGCTGCCATTGTGAGATGGCAGGCCCCCACCACAGTCAAAGGAGTCC
AGTCATTCCTAGGATTTGGCAATTTCTACCGACGATTCATAAGGAACTACAGCCGAATCGCAAAGCCACTGT
ACCAATTGACAAAGAAGACTACCCCATTTGTGTGGACATCAGAATGCAAATCAGCCTTTGAAAAACTGAAGA
GGCAGCTGGTGGAGGCTCCAACACTGCGTTACTATGACCCTGAGCGGGAGACTCGTATTGAGACTGACGCCT
CTGACGGAGTAGTGGCTGGGGTACTAAGTCAAAGATTTGAAAATGACCTTTGGCACCCAGTAGCCTTCTATT
CAAAGACAATGAATGGTGCAGAGCTTAATTATGAAGTTCATGATAAGGAAATGCTGGCAGTAGTCCGGGCCT
TACAAGAATGGCGGGCAGAGCTTGAGGGACTACAACGGGAGGAACGATTCAAGATCCTCACTGATCATCGTG
CACTGGAATACTTCATGACTACCAAGAAGCTGAATGCACGTCAAGCCCGCTGGGCAGAGTTCCTCTCCCGTT
TCTACTTTGAGATCAAGTATCGACCAGGCAAGGCCAACCTGCTAGCAGACGCACTGAGCAGGCCTGAGCAGG
TTAGAAGGCAACAGGACGGCCGTATGCAGATCCTCCTAGGACCAGAGACCCTCGACCCCCAGATCACTCCCT
CTACAGACATTGCTAGCATCAACTCCTCAGAGAAAGAGAGCATTGCTGAATGCATAGTGTCTCTAAACAAGA
CAGCCACCTCAATTGAGCCCCTGCGGCAGCAGGCAGATGATGAGAATAGTCCCTATACAATGGAGGACAATG
TGCTACGGTACAATGGAAGACTAGTGGTGCCTGTTCAGGAAAAGGAAACCCTGATAGCCAAGCTACTGCAGG
AAATTCATGATCAAGCTTCAACAGCACACCCTGGAGGACGAAAGACCCTGGCCCTGGTGCAATCACGCTATT
GGTGGGCCACCTGGCGGACAGACGTCCTACGCTATATTCGGAACTGCCATGTGTGCCGGATCAGTAAAATTC
CAAGAGATAAGACTCCTGGTTTGCTAAAGCCATTACCAATACCAGAACGGGCATGGCAGCATATTGCAATGG
ACTTCATGGACGTGCCGAAAAGCAAAACAGGTTATGATGCCATTTTGGTCATAGTATGCCGGCTAAGCAAGA
AGACAATCTCCATTCCAACCACCCGGGGAGTTACAGCCCAGGAGCTGGCCCGACTATTCATTCGATTCTACT
ATTCATACAATGGGGCGCCTGACTCAATTGTCTCTGACCGAGGCCCCCAGTTCATATCAAGCTTTTGGGATG
AGTTTACACAGATCCTGGGCATAAAACTGAAACTCTCAACGGCGCATCATGCACAAACTGATGGACAGACAG
AAGTGGTGAATCAATACATTGCCACCCGTCTTCGCCCCTATGTCAGTTACTACCAAGACGACTGGGATGAGT
GGCTGCCCATTATAGACCATGCCTCCGCAGCTACCCCAAACGCTTCCACAGGGATCTCCCCCTTCCTCGCAG
CAAATGGATATGAACCCCGAATGTCATTTGACTGGCAACCACTGGCGGAGAAATTGGACATGAATGAGAAAA
GAAATCGAGAAGCAGCAAGGAGCTTCATTCACCGAATGAGAGAGATCTGGAACCAGGCGAGTAAAGGCATAA
AGACAGCACAGGAACAGATGAAGAGGCAGACTGACAAGCACCATCGAGAGCCTGACTTTGCAGTAGGAGATT
TT-GTTTATCTAACATTGAAATCATACAAGATGGATCGACCAAGCCGTAAACTGGCAGAGCAGAATGCCGGC
CCCTTCAGAATCCTGGAAAAGGTGGGCAATGCCTACAAACTGGACCTCCCCATAACAATGAAAATTCATTCA
ATCTTCTCCCCAGACAAGCTACGCAAGGACTCCAGAGACCCTCTACCTGGCCAGACTATCAGACCACCAGAC
CCAATTGAAATAGATGGTGAGAATGAATGGGAAATAGATCGTATACTGGCCAGTAGAATAAGCCGGAGCAAG
CTGCAGTATCGGGTGCGCTGGAAGGGGTTTGATGAGGATTCTTCATGGTACCCCGCTCGCGACTTCAAAGGA
TCACCACACGCCATACGCGACTTCCATGAGGCTAACCCTACAAAAGCTGGACCCCCAAGGCGACTAGATGAG
TGGCTGAAGGCATGGGAGACAGACAGCTACCTGAAGGACGAGGTTGATGACGACCTACCGGCATGAGGACAT
GCCTGCCCCTAGACCGGGGGGTGATGTTAGGCTCAGCGTCCGACCGAGCCCGACCGAAGGCCGGTGCCCGGT
TAGACTCGACGTCGGATTAAGCTCGGCGCCCGATTAGGCCTAATCCATATCACGTGACCACACGACCATGCA
GGTGGTTATAATCCACGCAGGCCCCCAGCACCCCCTTTCATCCCATCAAGCTTAGTATTTCGTTATATAGCA
GTTAGCAACGCAGAGAGTCTTTCTTCTTATGCAGCTCGCATTCGCTCCCTAACA
>LTR-Gypsy-RtPc2 
TGTAAAGGGTTAAGCTCTAAGAACTAGAGGCTAGTCCTCCTATATAACAAGGACGAATTG
CTTGAGAAAGGGAAGAAAAGAATGAGACGAGAACTCGAGCTTAAGCAAGCTCGCGTAGCA
TGATCACGTGCGCACGTGCAAACGATGGCTAGGCTGAGTCAGCCAGCCAGAGCGAATCTA
GGGGTTCAACCCCTTATACTACCCCCCTTCTCCCTCTTTGTTGCGGGCCTTTACGACTAT
TTAAAGCCCTCTTTACACCTAATTTTGCCTGCTGAGAGGCCTCCCAAGCGTTCAAGGCCT
TCGCTTCTTGTAGGAGACTCGCGTCATTCCACGTAGGCTCAGCCCAACCTACCCATTTAA
CGAGGTATTGCTTTTTCCTCCGGTAGGTTCGTTCGCCCTGAATTTCCTCAATCTCAAACT
CAGGTCCTTCCGGGGTCTCTATAGCGGGTGGCTGCCAGTCAGTTTGCCTCTGACTAGGCA
GGGGATCCGTCGCCGCAGCATGTAGAAGCTTTACATTAAAGACATTGTGAATGCCGGGTG
GGACGTCCAGTCGGTAAGCATGGGATCCTATCTTTTCTAGCACAGTATATTGATTGTATT
TCGCGTCCAGCTTCTTGCACAGGCGATTAGTTCTCATGTTCTCTAAGCTCAACCAGACCT
TATCTCCAGGTTGAAAGCTTGAAGCCGGGTCTCTTCGTCTATTCGCGTATTTCTCTTGAG
ATTGCTGAGCATCCGCCATTTTTACTTGAGCCCACTCCAACACTTCGCGGGCCTTCCTCA
TGTAATCATCCGCAAACTCAATGGGATTACGTGGCGTTTCAACGGGGGGTGCATCGGCTA
TATCAATGGAGGAGACGTGGAAAAGGTGCGTTAAAAAGAACGGGCTCACACCCGTTGAGG
CAGCATCTCTATTATTGATGGCCAGCTCTGCTAGAGGGAGCCATTCACGCCAGTCATCCT
GTTGAAAGCTAACGTACTTGCGTAGGTAGGTTTCCAGGGTCTGGTTCATTCGCTCTGTAG
CTCCGTCAGTCTCTGGGTGATAGGCTGTGGAGAGTCGTCTCTTAATGCCTAATTTCTCAC
ACACCCGAGTCCAAAACATGCTTGTGAAAGCTGACCCTCGATCTGACACTACCGCCTTAG
GGATGCCATGTCGAGGGATGATGTTGCGAAGGAACACTCTAGCCACTGTCTCCGCATCAG
TTTTCTTAACTGCTTTTAATATAACCCCCTTGGTCAGTCTGTCCGTTATAACCATGATGT
TCGTGTATCCTTTAGAGCTCGGTAAGTCCACGATAAAGTCCATGGAAAGCTCCTGCCACA
TGCGTTCAGGAATGGGGAGAGGCTTAAGCAGTCCCTGACGTCGATCTCTCCATGCGGTGT
TTGATCTGCAAAGGTGGCAGTTCCTGGTCATTCTTCTCACATCGGCGGCATAGCCTGGCC
AGTAGAACTCACGTCTTAGAACTCCTGCCGTTTGCTCTCGCCCGGGATGGCCGGTAAGAG
GTGAGTCATGAGCCTCGTGCACTAACCTGGTTCGAAGAGGTTCGAAGTCTGGCACCCACT
TACGATCTCGAAAGAGAAGCTCCCCGTTCTCATTTAAAGAGCACTCAGAGACGGAGGCCT
TAATGCCGAGTTCAGAAGGAAATCTGGATCTTCCCTCACGAAGAGTTTGCTCCAGACGCT
GCAGGATCTTGTCATTTTTGCGGGCCTCATTCCACTGAGCTTGAAGAGACATCTCAGGTT
CCACGCTGGCAGCGGCCACTATTGGTTCCATTCCAGGTGCCAGTACATTAAACTTAAGTA
GTTGAGCTTGCCTCTGCTTGATCCTCTCATCATCAGCGCCCTGTGGCATGTCCTGCTCTC
TTCGCGATAGGGCGTCCGGTCCAGCGTTCAACTTCCCTGGCCGGTAATCAATCCTGAAGT
TGAATCGATAGAGAATATCCATCCAACGTAGCTGTCTTTCATTTAGTCTGCGTGTAGTCA
TGAAGTATTCTAGATTCTTATGATCTGTGAGGATCTTGAATTCCTTTACACTTCGTAGCT
CAGCGTCCCATTCCTTTAAACACTCAATTATCGCTAATAACTCCTTATCATGAATCTCGT
AGTTGCATTCCGCAGGTGAATGCTTGCGAGAGAAGAAGGCACATGGGCGTAGAATGCTCT
GCTCGTCATATTGTAGCAGCACTCCTCCTGAGGCGTAACCTGAGGAGTCCGTTTCCAATA
TAGTCTCACGGTCAGGGTCGAATTGAAGCAGGATCGGAGCGGAGATAAACATTGATTTTA
GACGCTTAAAAGCTTCCTCAGCCTTGCTCGTCCACAAAAAAGGAACATTCTTGCGTGTAA
GAATCGTCAGTGGGGTCGCGATCTTTGAGAAATCCCTGATAAATCGTCTATAGAAATTGG
CAAAGCCTAAAAATCCTCGTACACCTTTAAGAGTAGTAGGTGTTGCCCATTCCAAAACAG
CTTTAACCTTCTCCGGATCCATTCGTATACCCTTGCCCGCTTCAATGATGAATCCAAGAT
ATTTTGTGCTGTTCACCTCAAACTCACTCTTTCTGATGTCTGCCTGCAGGCCTGCTTCCC
GTAGACGCATAAGCACCTTTTGTACATGCTCGCGATGCTCCCGTAAGCTTCTTGAGGAAA
ATATCAAGATGTCATCTAAATAGGCCGAGCAGAAGTCGTCCAGATATCCACGTAATGCCC
AGTTGATATATTTTTGAAACGTGCTCGGAGCATTGGCCAAACCAAAGGGTGTAACCAGCC
ACTCAAATAGCCCGTATCTGGTTCTAAAGGCCGTCATCCACTCATCACCTTCCGTGATTC
GAATCTTGTGAAAAGCTGCAATAATGTCCAGCTTAGTGAACCATTTAGCCTGTCCAATTC
GCTGTAGAGTCTCGCTGATTAATGGTAGAGGATATCGATCCTTTCGGGTGATTTTGTTAA
GAGCTCGATAGTCCACACAGAATCTTAGCCCACCCCCAGGCTTCTTCGCGAATAGTACGG
GGGCGGCCGCAGGGGAGTTGCTCACCCTAATAAAACCCTTATCTAGATAATCTGTAAGAG
TCTTTCGCAAAGCCAGTAGTTCCTCTCGAGACATATTATATAGCGGGCCCCAAGGGGGTT
GTTCCGCGCTACCATCGGCCTTTTTAATCAGTTCAATCCCATGATCTCTACCTGGGCCAC
GAAGTGGGGGTAGAGCGTCGGCGGCTTCCTTATCAAATACGTCCAAAAACTCATGATAAT
GTTCAGGCAGCTTTTCTCTAGGGTCAATCTTTGGTTTCACTTCTAGAGCCTTTTGAATGT
CGGCCAAGCTGACGGCGAAGATCTCGATGTTTCGCTTCTCTCGAGTGCTCGCAAGCCTAG
AGAAGCTTACAGCAGAGATGGGAATCACATCAGCTTTTGCATTTGAACTAGGCTCTACCT
CTATGCCACTCTCTTCAAATCTCACAATTCTTCGATGAGGGATCACGGTCGCCTTTTGCT
GGGCCAGCCAGGGGTCACCTAGATACATATCATGACCATGTAACCCATTCACCACGTAGA
GAAAGGCCCGTTCAGTTACGTGACCGCCTATATCAATTCGAATGCCAGTCACTATGCTCG
TGGAGAGTCCCATGGAGTCTTCAAAGCCGGTCATTTTAACAGGGGGAATTTCAATGCACA
GGAGCTTATGCTTGTTAACGTAGGATTGAGAAATAAGACCATAGACATTACATCCACTGT
CTATCATTGCTCTAGTTGAAAAGGCATTATCTACTAGAGCATCGACAGTGAAGGGTTTGG
ATATCATCTTAGATTTAAATCCTCTCCATTGCTTCTTCATAAGCTCCTTATTTCGCTCCT
TCCAGTGTCTTTTGATTGGAGCTACTCTTTTTCCTGAATCCTCGCTCGTATCCACATCGT
CGTCGTCCAGTACCGGCTCGGGGATCACCTTAGCTATTGTGGGGGTGGCAGGGCGTCTGG
GAGGTTTGAACGGGCAGCTCTTAATCATATGACCTCCGGCTCCGCATCTCAGGCACAGGC
CTTGCTCTCTTCTTCGATTAACCTCTGTCTGATTTACCAATTTGGCGTGGCGGGCGCTTG
GGGTCACAGCACCAGGAGAGAGATCCATCAGATCATCAGCGGAAGCTTGAGGCTGGTTTC
GTCGATTGAGGACAGCATGACGAAGTAGAGAGTGTGGATTAGGCGTTGTATGATCTGAAG
AAGATCTGCCCTCGCGACGTTTAGACCACTGCCTTAGAGTCTTAAGCTCAGAGAGTTGAT
GATCAACTAATCTAAGCTCCTTGCAGTAATCCTCGTAGAGAGACGGTTCCCTTACGCCCA
CCATGCCTTCCCTCAGCTCCATGCTTAGGGCGGATTTCAAATACCCCTTTTTAACGCGAT
CATCCCATCCGTGACCGCCAGCTTCCAGCAGTAGCTGATTAAATTCGGGCAGAAAGTCGA
AGAGAGCTCTTCTACCCTGTCGTAGATTGTTGAGCTTTTGCATAGCCTTTTCCTGTCGTG
TGGGATCACTAAAGAGCATGCGTGTCTGCTCCAGTAAGCTCTCTACCGTGAAGTTGACCT
TGTCCTTATTATTCTCAACCCAGGGGTAAACTCGAGCTGCTGCCATTCCTTCCAGTCTCG
AGTACACATACCAAGCACATTCCTCATTATTGCCTAAAGCTTTCCCATCGACCTTAAGCT
TTGATTGAAGCTTTAGCTCCCACTGAGGGTAGTGCTCCAGATTAGAACCATCATACTTCT
CGCAGTCCGGTAGCTTGGTCTTTGGTCTTCTGACTGCAATGGGTGGTTGCGAGTTCGATT
GAGAGAGGGTTGATGTCAGGGTGTTCAAAGCTTGTCGTAGATTAGCTATTTCAGCTTGCT
GAGCTGCTATTAAATCCCTGTTCTCACGCTGGACCTGTTCCTGCTGTTGGAGAAAGGCCA
TCCATTGTTGTTCGAAGCTGCTGGGGGCGTCCCTGCTCATTGCTTCGCGTTGATCCATTT
GTGTATTTGTTGTACAAGTCTGCCGCTTTATCTCGTTCGGCTAGACGTTTTCAATGTTGC
TTGTTCGTTTGTTAGCACGATTGCTAACCCAGTCTATTCATATACCAGTGCTATCACTGA
ACTTCGTGATGCAGGATTTAAGGCTCCCAATAGCCTATCATATGTCAGCACGTTTGCTGA
GCTTCGTGATACAGGATTAAGGCTCCCAGTGGCCTATCAATGAAAGGAGTGAAGCAATTC
GTAATGTAAAGGGTTAAGCTCTAAGAACTAGAGGCTAGTCCTCCTATATAACAAGGACGA
ATTGCTTGAGAAAGGGAAGAAAAGAATGAGACGAGAACTCGAGCTTAAGCAAGCTCGCGT
AGCATGATCACGTGCGCACGTGCAAACGATGGCTAGGCTGAGTCAGCCAGCCAGAGCGAA
TCTAGGGGTTCA
>LTR-Copia- RtPc3
TGTTGGGCGTGTGTTGCCCGGGCGGCCGCCCCGCCGCACGTGATATAGCGTATATTAGATAGCTAGCTAGGC
CTCCCAATATGAGAGATTCAACCATCCCACAGGTTATG-GCCCGGATAGCAGTTTTTTTTTAAGCAAAACAA
GACGTTTTAATTAGAATACGCTGCAACCAACGCGATATTGGATGAGTTCGACTAGATTTCCTTTAAAAAA--
-ACGCTCTTTTTACACTAAAAATCAGAAGATCCCAAGGGGATACTCTCTGTTGTGAGAAAGCGATCGCGTCC
GCGAAGGAATCAAAACAAAACATCATTTTTCTCTTTTTCCTGATTTTCTTTCTTTTCTTAAATTTTTGATCT
GAGGATACCCAAGTCTTGTGTCTAGATGAGTAGATTACCCCCTACTCCTCAATCAGAACGAAAGAGATCTCT
ACGTTCCCATTCAAAGGCCCAAGAGACGTTCCCTACACTCTACGAAGAAGGTGTAGTGGATACGGTGCCCAC
CTCAGGAGACGAAGGAGAAACCGAATACGCGTTAGTGGAAGAAGCAATGGAAGAAGCCATCTCAACCCGTGA
TACAGGGAAAGGGCCCGTACGCGACGAATCAGAGGATGACGGGACCCCTAGCCCAAATCCTGGCCCTATCCC
AATCCCTACCCCC-AATGCCAACGGCATGATCACGATGACCGCGGCCGATCTTCTCACGTTTTGTCAACAGA
TGATGACCGCGCGGGAGAACGCCCGTACGAGTGATACTACCCCTGCGTATACCCTAAAACAGGAGATACGTG
AATATCATAAGGAGGTGCAAGCTTCGATGGATACGAAGACCGTGACGACGTTCGATGGAACCAACTACCAAG
CATGGAGGATTGGCATCCTGGCGGACGCGGAGGTTATTGGCGCCACTGATATCCTTATGAAAAACCAACATG
AACCGCCTGAAGAATACGACACCAACCAGTTGGATAAAGAGCGTTGGACAGTACGTACAAAGGCCTTATACC
GTCGAATGTTGCAGTCCCTACTGGGACCTGTACGTACAACGATTGGAGTATTAGAACCGGATAACGCGGCTG
CCCTATGGCAGAAGATCAGCCAGGAATACGCTGTCTCATTGGCAGAGGAACGTATGAATGTCATGAAGGAGC
TCTCAAACCTTGCTGTCAAGGATAACGACTATCTTGCCTACCAAAGGAGATTTCGCTACCTGGTTGCACGGC
ATAAGGAGTTAGCCACACAAGATGACGATTTTTATCACGATCTTTTCCTTATTGGCCTACGTGATCATCAGA
AGGCGTTTGTAAAGACCCGTCTTGATGACTTCTACGCAACTGGCCAAGATCCAATCGTGAACATGGATATTG
ACGATTTGATGAAGCAGTTAACCAATCGTACAAGCAAGACAAAAGAGTCCGATCGTCCGAAGACCTCTAAAG
CGAACGCTGCCACCACGAATGGCGATAACAAGCAGTCCAATACGTCGACTACTGCCTCGAAATGCGATGTTT
GTGACCGCGTAGGACATACAAATAAGACCTGCTGGCGCCAGCACCCGGAGTTAGCGACCGATCGATGGAGGG
AAGCGAATAAGGATAAGATCGTCGAGAATACCGATGAGAATAGTGGCGGACGGAAACCGAAGAATAATAAGG
GGAAAGGTAGATATAAGGATGACAAAAACAACGAGAAGACGCCAGATCTCCTTGCCTCTCAACCTAGTGCCA
ACGCCGCGATCGCACTATCCGCGTCGTCCGAGATATCATCCAAACCATGGTATTTGGATACCTGCGCCAGCT
TCAATATGAGCGGCGAGAAGCATTCGATGATACGTACGGTGTCTTTTGAAGGT-AATCTCAAAGTTAATACG
GCCGACGGAGGACAGGGACAGGTTAAGGAAGTTGGGGATATCCTCCTAGAATCGGATGGGGGGG-ATATCAT
GGTAAGAGACGTCCATTGGATCCCAAATCTAACCGTCAACCTGTTGTCGTTCGCGAAGCTAGAAGACCAGGG
TTTCCGATTTGAATTATCCCCATCTACCCCGTCTTATTTCATTATTCGAGCGCCAAACGGTGTCATATTTAC
CGCGATCCGAACGCCCCAAAGCTCCATATACAAGATCGTCGAACGAGAATCGGAAGTTGACGTCCACCATGC
GTCCAAAGCGGTCAACTTCGCCGCCCAATCCTACGTATACGGAGACGCGATGGTGACGGTCGATGAATCTGG
CGATAAACCGAATAAGATATTGAAAACCCTCGCGGAATGGCATGTTGACCTGGGTCATATTCATGTTGGGGC
GATAATCGCTTTGGCAAAGAATCCACTATCAGGCGTACGAATCAAAGGCCCCAAATCAGGACTATTCTGCGA
CGCCTGCGTCAAAGCCGGAATGACACGAAAATACTCGCAGACCCCGATGCCACGGGCGCTACGAGCGATGGA
ACGCGTGCATATCGATATCGCAGGCGGAGGCAAGACGCTCGACGAGATGAACGATCACCCCGTTGAATCCCG
CCAGGGGACGAAATATTACATGCTAATCACCGATGATGCCACCCGTTATAGGTGGATCTACTTTTTGCATGC
GAAGGACCAAGCTGTCGATTTTTACGGCCACTGGGTCCAATTCATGAAAAACCTCGGTTTCACCCCGCCTGC
GTACGTGAGAACGGATATTGACGGCGTATTCCGTTCCAATAAGATGTCTACGATTATGACCAGTCAGGGGAC
GATTTGGGAGCCTACGACCCCCCATTCCCCCCACCAAGACGGCGTATCGGAGCGCGGCATTCGTACGATCAT
GGCGCGTGCCAGGGCAGTCCTTATGGGAAAGGATATCCCTAAGAAGTTCTGGGCGGATATTTTGGAAACGGT
AGTGTCGATCACGAACAACACGCCTACTTCCACTGTCTTGTATAATTCGAAATTTTGGCCTATGGATACTAC
GGATGAATCGCAGCTTGTACGCTGTCCTCATACGATCCCGTTCTCTGCGCTCCTAAACGTCCCGCCAGAGGT
TTTGCACTTCCGCGAGCTCGGATCGGACGTTTACGCTCACCTCCACGGATCGCAAAAACCCGCGGATAAGCT
GTCTGCCAGGGCGGAATTGTATAAGCTTATTGGTTTTCGCGGTAAATCAATTTTTCGTTTGTGGAATCCCGC
GACGGACAAGCTCCTGATCACCAGCGATGTGATTTTCCCCTCAAAAGAGCGTACGAATGAAACAAATGTTGA
AGGACTAGTGTCCAATCCTACGACCTACTTGGTTGAGGATGGCGAAGTTCCCGAAATCGAAGACGCCGAATG
GATAAGACCTGCGAAATCGTTCGCTACGTACGTCCCTTCTCCTATCACAGGTTCATTGCCAAAGACGTACAA
GGATGCCGTGAATCGACCAGGCGTAGGAGAATATTGGAAGAAATCAATGCAACGTGAGATCGCAGATCTTGA
ACGACGGAAAACCTGGACCCTAATCCCGAGATCAGACGTCCCCGCAGACGAACCAGTGGCACCAGGCCGTTG
GATCTTCGTCGAAAAAGATCGCCCGAACGACCCCAACGCCGATCCGGACGGGATATTACGAAAATCTCGCTG
GGTAGCGTGCGGTAATTGGTTGAAAAAGGGATCTCGCGAAGAGACGTACGCCCCCGTGGTTAATGACACTAC
GAATCGTATGATGTTCGCGATCTCAGCGAAAAAAGGATGGACACTACGTCAAGTCGATATTGTGATGGCGTA
TCTTCATGGCCGACTGGGACGAACGATCTATATGAGACAGCCCACCGGATTTGAAGCAGGAGCTCCACGGAC
ATTGGTTTGTGCTGTGGAAGGATCTCTATATGGATTGGATCCGGCAGCGAAGATTTGGTACGATTACTTGAC
GGCATTGTTGCGTGAGAACGGATTTGCCCCGTCCCCCTACGACCCCGCCCTATGGCGGCATACGACCCGTAG
GCACCTCTATATGACGATCTACGTTGACGATCTTCACATAATGGCGGAAGAGCCTGCGGACGCCGATTGGTT
AGTAGAAACGTTAGCGAGCAAGTTAGAGATCAAAGATCTCAAAGAGCCGTCGAAATATTTGGGTATGGAGGT
TGAACGTCGCCAGGATGGCGGAATCAAATTGACGCTGAAACGGTATATCGATCGTTTAGTGCAAGATTTCCA
CCTGGAGGACGCTGTCACCGTTCGTACGCCAATGGAAGAAGGACTTCGAATTGACGACTCCCCTGTCTCTGA
AAAAGAAGCTGGTTTTACAAAACAGCGTTATCAACACGGCGTTGGCTGCTTACAATATCTCGCGGTCAAATT
ACGTCCGGATATCGCCCGTGCGGCATCCCTCCTAGCGCAGAAAAACGCCGTTCCCACCCCCAAGGCGTGGAA
AGCTCTACTCCACGTCGTACGCTATTTGAAAGGAACGAGCGATCTAGGCATCTCATACGAGGGGCCCGACGA
TCGTGAGCGCGTTCAATTCCCAAATGCTACGTTTACACCCATTGGATATACGGATTCCGATTGGGCAGGACC
CCTGAATGGCGATCGGAAATCTACGTCAGGTTTCGTCTTCTTGCTAGCGGGTGCCCCGATTTCATGGCGATC
TTCTAAGCAACCTTGCGTATCTTTGAGCTCTAACGAAGCTGAATACGTAGCGCTTAGTGAAGCCGTACGCGA
GGCTACGTGGATTCGCAATATGATGTTGGATATGGGATTTATTACGAAGGACCCCCTGCAGATTAGGGCGGA
TAATAAGGGTTCAATCGATCTCGCCACCGTGGCAGCGATTACCGCGCGCAGCAAGCATATCGACACTAGATT
CCACTATTCCCGTACGCAATTGAATGAGGGGGTGATTTCGATTGACCACGTTCCTACGGAGGATATGGCGGC
AGACGGGCTTACAAAACCCCTAGGCACAGTGGCATTTAAACATTTTATCAGTTTGCTAGGTCTTTCACAAGG
AAAATAGTTCATTCTAGCAAAATCTTGTATGTAGCGTGTTTCGGTTGACATCTAGGATAGGATAGCTAGATT
TGAATACGCGGAGGACATAATATCCCGCACGTTTGGTGCGTGGGGGGGTGTTGGGCGTGTGTTGCCCGGGCG
GCCGCCCCGCCGCACGTGATATAGCGTATATTAGATAGCTAGCTAGGCCTCCCAATATGAGAGATTCAACCA
TCCCACA
>LTR-Copia- RtPc4
TGTCAGGCCTATCCGCCTTCTTACGTAATCCGCACCGTATATAACTTCCGCGTAGCTAGC
GATCGCTTCATAATCAATCAAGCAATCTATCCTTCACAGGTTATGAGACCCGTTTTGCGC
AAATAACTGCCAATTCAGGGGAATTCTTGCCAAATATAGCGTATATTAATCGCTACTCGC
TTCATTCAATATAATATTGTCTTATTTTATGTCAATTGATCGATTTGGTGCGCTCTTATA
TTATTTTTTTTCCGTGTTCAATCCGTTCGCTTAGCGGGTGAAAAAATCTGCAACTCGCTA
ATTTTTCAGCGACTGATCGCACAAGAACGTGCCAATCCGCTCAATCAAGCTTATAGGCAA
GAATCTCGCCGAATAAGATTACTCCGTTATAAAGAAGATTAATACGACATGGCGGAACGT
ATGATGACTCGCTCGCGGTCGCGATCGAGCCAATCCAGCCAGTCTGACCGATCTGAAAAT
GACCAGGGGGGCCTGAGCTCACCGACCCCCCCAGGGGCATTCAAGAGTTCCAATATTGGA
CCCCCCGAAACGCCCAATCGGCAAGCCGGGCTGATTACAGCCCCTACCACGGTGAGGCCG
GTCCGCCTACGTCGTGTCGAATATGCCGATCCGACTCCTTCAGAAGATGGGGTGGAGACG
CCTGCGGTGACCCCTAACCTGCCGCCGGCAACTGACTCCGAAGAATTGCAACTGAGGAGA
TTGGATCTCGAACGTCAAAAGATTGATTTAGAACTTCAAAAAGAGAGGCGCAAAGAATTG
CAGCTTCAACTTCAATTGGAGGGGCTCCGCGCTCAGAATGACAGGGCCGCGATGCCCGCA
AATCCGCCGTCGGGTCGACCGTCAGCATGGGATCCGAACTTGAGGTCCCGAATGCAATAT
AACCTCTACGACCCAGATAGCCGCGTCGGCAAGGCGATCAGCCAGTTCAAACAGGACACT
AAGTATGCCACCAAGCCGAACGCTCTGGTCGGATCTTCGAATTACCTCTCCTGGCATGCG
AATATGAAGGCCAAGCTAATTGACGCTCAATGCTGGGTTATATTGGAGGACAAGCAAGTC
AAAAGCCCTGATGGAGACCCCGAATGGGCTCCTTTTTGGGAGGCCAAAAATCGCTGGCTT
TACGCATTCATTTCGAACGCGTTGGCAGCCAGCATTAGGCCCCGTTTTAATAAGTATGAT
GAGGGCAGGATCGCTTATTCCCTTTGGCACGCGGTTGAGGAGGAGTTCTCCATCCCGAGA
ACGCAGCTCTGCAGGGAAGCAGTCCTGGCATTTACATCAATGGGTGGTGTCCAAGTCACT
GACGTACACACGTTTTTCGATAAGTTCAATGACGTTATTATGAAATTGGAAATACTCGAT
ATTTTACTGCCAAATGACGTGGTATTCCACGTGTTCTATTCTGCACTTCCCAATATATGG
CGAAACTACGTGCAAAAGAAAATCGAGGAGGTACAAGAGTCCAAATCGAAGTCTGTCGTG
TTGGACGTTCATTCGATCATGGAGGAAATACGCTCTCGATTGAACCCCCCCAAAGAGGCA
AAGAAGGCCGCCCAGGCGGCTAATTCTTCGGCCAACGTGGCTCAGGCTGAAAATGCGGCT
GCGGGTTCCAATAACAGCAGCAACGTCCAAAATAATTCAGCCCGTGGGGGCCGACCCGGG
GGACGCGGAGGCTATCGAATGGGCGGACGTTCAAATTTCGACCTCCCAATCTGCCCGGAA
TGCGAGCATCGTCATGGCGGGCTCTGCTGGGCAGCCAATCCGGATAGCGCCCCCGAAGAA
TGGAGGACCGCCAACGCGGCGAGAATAGGAAAATATAATAATAAGAAGAGTAGTGGGGGC
AAAAAGGCCCCGCCAACTGCAAATGGCAGCTCCGAGACGTTCCAAATGGCGAATCTAGTG
CAGGTCATTGGGGTGCCTGCGTACTCTGCTGAACCAATCGCCAACCCGCTCACCATATGG
GATAGCGGGGCCGGATGTCATATTGCGTGTGATCGATCGCGATTTTCCCAAATAACAGAG
GTTAGTGGCCCTACGATTCAAGTGGCCAATAAGGCTACTTTGAAGGTTCAAGGGATCGGG
GTCGCCTCCATCCCAGTCGGGGAAAGATTAATCGAATTCGACCACGTCTATTTGGTGCCA
GGCTTATCCGCCAACCTCATATCCGCTGGCCTATTGGAGCGCCAGGGCTATATTCGCCGT
GATCTGCAGGTGGACGCCGGAAATTACTTTGAGATAATAGCACCTACAGGAAACGACATC
TTCTACGCGAATTTGAATTCCAATAATATATATGTTCTATCCGACACCCCCCCTATGTTC
GGGGGTATTATGAATGATCTGGAGCTTGGACCACTGGCATACTTGGCGGTCCCGAAGCCC
AGGGCGATTTCAACGGATTATGATCCGAACGCTGCATCACTGGGTCTTTTCAACCGCGAT
GACGTGGAGCAGCTAATTAACCCGAAGGATCCGGATACCGATACCTTCATTTTGTCCCCA
CCAACCCGACTACCCGCCATTATGCCGAAGCAGCTACCGATTGACGAGTGGCACCGGCGA
TTGGGCCATATTGGCGAGGAGAATCTAATTAAAATGTCGCGGGAGCCCCGTTTCGGAATC
GCCATCATCGGCCCGAAGAAGCTCTCGTTCTGCGCCACGTGCGTTAAAGCCAAGCATAAA
CGTGCAAGTTATAAAAACGCCCCGCTACGCCGTGCCACCCGCAAAGGTCTTAAGATCTGG
GTGGACCTATTTGGGGGTGGAGAAACGCTTGGTAATGAAGAAGATACACCATCTTATTCA
GGTAAGAAGCTCGCGATGGTGATCACTGATGATGCCACACGAATGCGGTGGACCTTCCTA
TTGGAGCGCCGCAATGAGGCTCTAAAATATATACGGACCTTCAACCAATTTATGAAGAAT
CTGCTCAATCGCGGTGTTGCGATTATCCACTCTGACCGCGGCGAGTTGAATTCAAACGCC
GCAGCCGCCTATATGATGAGTGAGGGTATTAAATGGGAACCAACCCCGCCCCACACTCCG
CAGCAAGATGGTGTGTCCGAACGTTCTATTGGCCTGATTATCGAAAAAGCCCGAACGTTA
TTAATAGATTCCTCCTCCCCCCCCCAGATGTGGGGCGAGGCGGTAATTGCGGCGACCGAA
ATGCTTAACCTTATGCCAACGTCAGCCAAGCTCTATAACGGTGTAGAGGATCCGGATCCG
AAGCCGGTTACTCCATATGAAGCTTGGCTCGGGGCCCTGCCCTCCGCACGCGGGATTCGC
CGATGGGGGTGCAAGGCTTATTTAAAAATAGTGCCCAAGCCGAATATGAAGATGGCCTCG
CGATCGCAGGAGCTTATATTTACGGGCTATGATGGCTTTACTAATTATAGATTGGTCGAT
CCTTCTAACGGTCGCCTTTACACGTCGAAAGACGTGATATTTCAAGAAGATCTCCATTTG
GCGGATCCTCTGGCCCCGCCTGAGCGAGGTGCCAAGAACCTGCCTTCCGCCGCCCGCGTG
GCCGCGGTTGCGATCCCCTCCACCCAACGCGATTTATCAACAGACGATTTCATGGTGGAC
GGGGAGTTTCTATCTGCCCCTCCGGTATTTCTACACCCTACAAATAATTGGTGGATAGAC
TATGAGATTACTGCGCGTATTCCGACATTTTTGGTGCGGAACACTACTGCCCTCCCAGGG
TCCGCTTTAGAGACGGAGGATCCTCCAATGCCCACTGAGAATATTACTTCAGTGGGGGAG
GCCTCAGTGGGGGATTTCACCGACAATTCGACTGACGTCCCCGCAGACCCCGAGATCGCC
GGTTTGCCAGTTCCGAAGAACCTCACCCGGGCTCGGGCGTCTGCAGATTGGAAATATTAC
TTCCATGCCTGCGTTAAGGAGATTAACCGCCTCAAGCAGATTGGTGCATGGCGGCTAGTT
GAAAGGACCCCAGATATGGCGATTCTACGTGGCCAATGGGTGTTCGACAAAAAGATTAAT
AATGCGGGTAGAATCGACCGATATAAGGCCCGCTGGGTAGTCTGCGGCAATTATCAAGAA
AAGGGTGTCAACTATTCGAAGACATTCGCACCAGTTGTATCGGCCTCCACCTCCCGAGCA
CTTATGGCGATCTCGGTATCCCGAGGATGGCACGTTCTGCAGATCGACATGGTTACGGCA
TTCTTAAATGCCCGGCTTCCCGCCAATGAACGTATATATATGCACCAACCCGCCGGGTTC
CGCGAGGGACGCGGCGATCTGGTATGCGAATTGATGCAGGGACTGTATGGCCTGAAGCAA
GCAGCACTATTATGGTATGAGGAGCTGCGAAAAATGCTATTGGAAACAGGCTTCCGCGTC
AGTCCTCATGACGCCGGTTTTTTCATAAATGACGTCCGCAAGGTCTATATAACCATCTAT
GTGGACGATGTTCGCCTATACGGCCCGAATATATCGGATATTGAATGGACAAAAGCCCAG
ATCGCCGCTAATTATGAGATCAAGGATGTGGGCGATTCGAACCGGTATTTGGGTATGAAG
ATTGATCGGGATGCCGAATCATTATCGCTGTCCCAGCCACTGTTCATAAAGAACCTGCTT
GAGGAATTTTCAATGGATGACTGCCACCCAAAATCCTCCCCTATGGAGGAGAATGTTGAT
TTCATGAGCGATAACGAAGAACCAATTGCTTATACAGCGGAATTTACATTACGTTCCTAC
CAATCGGGGGTTGGCTCTCTGCAATATCTCGCTGCCAACACACGCCCCGATATAAGCTTC
GCCGCTGGCTTCCTAGGGAGATTCAGCTCCCGCCCTACCTCGAAGAATTGGGCGGCATTC
AAACGAATTCTTAGATATCTACAAGGCACTCCCGACATAGGTGTGTCCTACCGAAAAGAC
GCGGATATAGAACCTGTGGCGTTCGCTGATGCTGATTGGGCGGGCCGCGATCCGGGTTCC
CGCTCCACCACCGGATATGTCATTTATATGGCAGGGGGTCCCGTTGCTTGGCGAAGCAGC
AAGCAGACGGGCGTTTCGAAATCATCTACCGAGGCCGAATATATCGCATCCTCGGAGGCC
GCCTATGAGCTTGTCTGCCTCCGGGAATTGCTGGAGGATGCCGGCTTCGTGCCGTCCCGG
CTCAATAATCTCGATGATAATGACGGCCCGATCGAATCACCGGCCAATAAGCTAGCGTAT
ACGATTCGGGCGGATAATAAATCGGCGATTGAACTGGCCAAGAGTGAGGCTATTCCGCGC
CGATCTAAGCATATAGAGGTCCGCTTCCATACTCTTCGGGATCTCGTCCGCAAGAACGAG
ATCTCGATTGATTACGTCCCGTCCGCCGAGAACGCGGCAGACGGGCTGACCAAGCCGCTT
GGGGCGACTAGATACGCCCTATGGCGGCGGACATTAGGAGGCGCGGTAAGCGGGCGGAAA
TGATTATATGGAGGAAATGACTGGTTTTTCAACGATATGGGTTTTCCAGTCAAATTATGT
ACCGATACCTAGCTACAGGCTATTTTTTGTATGTAATCTCGCGTACAGTTACATCGGTGA
GTGGGGGTGTCAGGCCTATCCGCCTTCTTACGTAATCCGCACCGTATATAACTTCCGCGT
AGCTAGCGATCGCTTCATAATCAATCAAGCAATCTATCCTTCACA
>LINE-Tad-RtPc5 
GTTATACAAAAACATCTTAATCAATCCTGATCACATCCCTATAAGCTCTCTCCCATCCCCTCAGGCAGCAAG
CCTGATGGCGTGCCGACGCAGCGCCGCCAGCGCGCCCAGCCCCCCAACACCACCGAACGCGTCCCGAGCCTT
GACGCGCATCTGCTCCCCCATACGCCGTCCACCCAAGAGACCCCATCTCCTCACCCCAATCGCCCGCCGCAC
ATGTGAACTGAATGACATGGAGTCTCCAAGCTCCCCTACACCAGCAGGCAGCTCAAAGAGCAGAAATGTCGC
ACCAATTCACCTCAACCTACGTGGCCCGATGGCTAGCGATCTCCTAGCCGCCCACGAGGCTGAGGCACAGAA
ATCCCATGCAGAAGCACTAGCGGCTGCAAATATGCTTGATCGGATTGAAGAAGACCTAGATGTCATGAAGGC
AAAAGGCCTATCAAGGGCACTGGCCCTTGGAGCCGCTGTGAAGGCGTTAGTCAAGGACTGGTACAATGGAAG
TCTAGAAACAGCTAAGCAGTCCACCACAATCAAGCCTGCTGGCTCCACTGGTGCAAATGATGCAAGAGCTCC
TACCTACGCAAAGACAGCTGCAGACAGCACCAATGTAACAAAAACACCAGCAACCATACTGCAGAAACCCCT
GCTTAGGAATAACCCCAGAGAAGGAAAAACACCACGAATCCTCGCGCGCCTGCCTTCAGATCATCTAGCTCG
CAAAGCAAGCCCAATTGCTACTCTTAGAAAGCTGAAGGCTGAACTCCCAGGGCCTTTGGCAGCAGCCATCAC
AGCAGTTCAAGCCATCCCCACAGGCATTGCCATCATTCCTAGAAGCTTGCAAGACATGGAGGCCCTGCTAGC
CCAAAAGAATGTTTTAGCAGCCACCCTCACCAATACTCAGATAGAGAAGGAAGAACATTGGATCACCTGCCT
GATTCCTGGGCTGCCCATGGAGATTAGTGACTATGGTGGTGGAACTCTGCGTCTCTCAGCAGAATCCATGAC
AGAAGAATTCACACTCCAAACCAGAATCAAGCCTGTCCAGAGTCGCTGGGCAAAAATACACCCTGGAAACCC
AACAGCCACTCTTATATTACACTTTTCGCAAGAGACAGCAGTAAACCTGCCATCAAAAGTGGAACTATATGG
ATATCAAAGACCAGTGATCAGAAAGGCACCTAAGGTCAAAATACAACAATGCAGCAAATGCTGGGGATTTCA
TCAAGAGAGATACTGCCTCCGCGTCCCTCGCTGCAAAAAATGCAGTTCTAAGAATCATGTGAAAGGAAATCC
ATCCTGTCATAAGGAGAATGAAGCATGTGGATGCCCCAATCGCTGCACTAACTGTCTTGGACCACATGCCGC
GGATGATCCATCCTGCCCCGCCAGACCAGGGATAAAGAATGGGACTGTTCAAAGGCACTCAAGAAACCAGCT
GAGGGATATCCGCAATGCACAGAGTAAGGCATACTTGGCCAAGGCAAGTAACAGCAAATGCGGTGGTCGAGG
GCCATCAGCAGACCTGAGGTTGAATGATTCTACTGAGCGTAGATCTAACCTCACACCGACATCAAACACAGC
ACCAAGCACAGCATTGAGCACAGCATCAGGCACAGCATTAGGCATGGCGCCCAACCCAACATCTAATGCAAC
ACCCAACACGTCATCTCACGCAACAACACCCTCCTTTCAGCTACTCAATGAAGAAGAACTCTAGATCTCCGC
AATTCCTGCAGATTATGCAAGTCAACGTAGGAAAAGGGGGCCCAGCACACGAGACGGCCCTCAATCTAGCGT
TTGAAAGAAAGACTGACATCCTTCTCATACAGGAACCCTGGATTCACAGGAACTTAAGCCAACGCATCTCCA
AAAAGCATCCAGCATTCAACTGCTTTGCCCCAATTGAAAAGTGGGACAGGAAGCCACGGGTCCTCACCTATG
TGCGTAAACACCCACAAATCCATGCTCATGCAGTCCCAGGCCCCTGGGCAGAAAACCGGGACATCCACATGC
TGCACATACAGGCCTGGGGTCTACAGCTTCAGACAGTCAACATATACAATGCACCCCCAGGCGCAGAGGATC
CTGGACAAGGTGTGGGCTGTCTTCTCTCCTGGTCTGTCCCAGCACTCCCGTTGCTCCTTGCTGGCGACCTCA
ATATCAAGCACCCCGTGTGGCAACCAGGAGTGCCTCCAAGCATGTGGGCGGAACCATTCCTGCAATGGACCA
TGAATTTCAACTTTACTCTCACCATGGACCCAGACACTCCCACACGTGGGCATAACATGATAGACCTGGCCT
GGGCCACCCCGGAATTAGTTATCAAAGGAGTGGACACACAGGTGGACAGATCCCTTTACACTTCCTCTGACC
ACCAGACTCTTCTCACCAAAATCAGCCTTCCACAGGGCGCAAGGCCTGACAGGCCAACCCATTTTTTCCGTC
TCGACACCATGAATGAGAAGGTCTTTAACCAGACGCTGGAGGCCTATAAGCCAAAACTAGACAAACTATGTG
ATATCCCAGAGTACCCCAATACAGATCAGCTGGATGCCCTGGCTAAAGGTATCACAGATGCACTAATAGCTT
CCCTGGAAAGTTCCACCAAGAAGAGCACCGGGCAAGGCACAGGTCAGCCATGGTGGAATGAGGACTGCCAGA
AAGCAGTGACAACACTACATCGTGCACAGCACCTAGGCTCTAGTTTTTTACGAGAAGCAAAAAGCAACGTAG
CCAGGACCACCAGGAAAGCCAAGAGAGAATACTGGCGAGGCAAGATAGCAGAGGCCTCAGTGGGGAAAGATA
TCTTTAAGATGATCAAATGGGCCCATTCAACTGGCTCCTTTCATTCCCCCCCTCTTGTAGATGAAGAGACTG
GGCGAACGCGAACAACCCCTAGAGAGAAAAGAGACCTTCTGCAACGGGTGCTCTTACAGAAGGCTGCAAGCA
GAGAGGATATCCCAATCAGCTGGTCCAACCCACCATCTGTCAAATTACCTTTTCCTGTTGCCTCAGCACATG
AGATACAAAGTTCTCTGCTGAACACGGGTAATACCACTCCAGGAACTGATGGAGTGCCAACAGAGGTGCTAC
GAAAGGCATGGCCACATATTAAGGTATCAGTGGAAAGGCTGTTCAGAGCCTGCCTTAGGGTTGGCTGGCACC
CAACCTCCTTTCGAGATGCCACACTGGTTGTGCTGCCTAAGGTCAACAGAGATCCAACACTCCCGCGATCCT
ACAGGCTTATAGCCCTTCTCTCAACGTTGGGGAAGGGACTGGAACGCCTGGTAGCCCGTAGGCTGGCCTGGA
CAGCTATACAAGAGAAGATTGTCCACCCCCAGCATTTTGGAGCCCTCCCTGGGCGGGCTGCCTCAGACCTAG
TGGCAGCGATGGTTCATGATATAGAGGAAGCCTGGGCCCATGGAAAAGTAGTCTCTCTTCTTACTCTGGACA
TCAAGGGTGCTTTTGATGCTGTACTCAGAGGAAGGATGCTGCGGAGATTGCAAGAACAAGGCTGGCCACCAA
ATTTAATTAGATGGGTGGAAAGCTTCATGACAGGACGCACAGGCAGGATCAGATTGGATGGACTCCTGGGAG
AGCTCTTTGATATCCCAGCAGGGCTTCCACAAGGCTCGCCAGTCTCACCTATTCTATTCATGCTGTTTATTC
AGCCTCTGTTCTTTCTAGGAACTATACAAAGAAGACGTGCACGCTTAGGCTACGCAGATGATCTAGGACTGC
TTAGTGCTGGAACCACTCTTGAAGGGAATGTTGTTACTCTCCAGGAGGATTTCAAGTTGCTAAATGATTGGG
CCAGCAAAGAAGGGCTGACATTTGATTTTGCCAAAACTGAGATAGCACACTTCACACGGCGCAGAACCCTTT
CAAACCCCTCAATTGACCTTGAAACAACATCTGGCACTCACTCTATTACAGCAAAGGCAGTGAAAAGCTCCA
TAAGATATCTAGGAATCTGGCTAGATAGAAAACTGAGCTTCAAGAAACACGTGGAGACCATGGCGGCTAAGG
CACGACAGGTGTCTAATGGCATACGAGCACTAAGCAACACAGCAAGAGGCGCCCCAGTACAACTGCTTAGAC
AATCCATTCAGGCCTGTGTGCTCTCTGTGCTCTGCTATGGAGCAGAGGCCTGGTGGCCTGGAGCCACACGAA
TGGAGAAGGGAAAGGAAATCTCCAATCGAATGGATTGCCTAGTCAGAAAGCTAGATCTAGCCCTTAGAGATG
CTTTGCGAGGGGCACTGCCAGTCTACAAGACCACACCCATTTCAGCTCTACACCGTGAGCTAGGAATCATGC
CAATGAAAGAGACACTAGACAACCGGCGTGCTGTATTTGCAGTAAGAATCAAAAAGCTTGACAAGAGGCACC
CGCTAGTGAGACGCTCTAATAAAGTAGCTACCACCAAACCCTATACCACACGTCTGTCTAGAGCGTCCAGTC
ATGCTGGTGGGATAGAAGCATATGACCCTCTACTCACGCCCCCTTGGATGAGATTTCCCAGGAAAGAAGATC
TGCAGATTGGGTATGAGGCAGGCCGCACAAAGGAACAGGCAGCACAAGACTTTAAGAGCTGGCTACAACAAC
GCAATCCCCTGGATCTGGTGGTCTTTACCGATGGTTCACAGATAGAGCACCCTCAGCGTGCGACTGGTGCAG
GATGGGCTATATGCTGGGGTAGCGAACACCGTCTAATCTCCACAGGAAACCTGCCAATGGATAAAGCAGAGG
TCTTTGACGCAGAGGCAATGGCAGCCCTGCAGGGCCTAAAGGAAGCCACCACCTCGCCTCAGGCGAAGTTTG
CCAGCAACGTCTACATTTGCCTAGACAATTTGGAGGTAGCACGAGCCCTTGGATCTGTGCCAAACACCTCTA
GCCAGCAGGTCTTCGCGCAGTTTCTGAAAGCCATAAAGGCCTGGCAGAGCAGGGATAGGCTCCCATTGGCCA
CCCAGAGCAGGGTGGTCATTAGATGGGTCCCAGGCCACGCAGGCGTGGCTGGTAATGAAAAGGCAGATCTTG
AAGCCAAAGCAGCCGCAGCGCAGGCAGCAAGTGCAAGCATGGTACCTCAACCTGACAGCATAGGCACTCTAG
CTTATATAAAGCGACACACTATGGAACAAACCACACGGGCCTTTGAGAACTACTGGGCCAAAAATCGGCCCA
AACGCTATATGGAGCTGGAGATCCCACTAAAGAGAGCCTCAACAGAGGTAAAACTTTCACGCTTCACATTAG
GAAAGCTCTATGCCGCCCGATCAGGTCATGGAGACTTTGCAGCCTACCACAGCCACCTTAAGCATGAAGATG
CAGAGTGCTACTGCCGGTGCGGACATAGCAAAACTCCAGAACATTTCTACTATTGCACTCTTGCAAGAAAAG
CAGCAAAGCGGCGCCGGCCTATCTACAATCTCCGCGAGACACTGGCAACCTCGCGTGGGGCCCTAGAATTCA
ATAACTGGCTAAGAGAAACAGCCTTCTATCAGAATATCTGTCCAATGCGCCGTCGCGCACCTCCAGATCAGA
TCCCACAGACCATTCTCTCCTCTGTCTTGCCCCCGTCTTCCTCACCACCACCTCCTCCTCCTTCCTCTCTTT
CCTCTCCTTTCTTTCCTTCCTTGCCTTCCTTCCTATCCGCCTCCCCTACCTCCCTCCCACAAACCTAAAACC
TCTCAAAACCTCTGCTCTATGGCAACCGACCCATGGGCTCTGCCGGTGCAGCAATACGCAACCCATTTTTGC
CTCATTTGTAAGATAGCTACTAGATAGGTAGTCGCCTACGGGCGTAGCTCTACCCGCCCTATAGTTCGACGC
GGACTCTACTAGATCACGTGCCCTTAAGGCACGTGGACTAACCGGGCGTTAAATAAAAACACACACACACAC
ACAC
