# Supplementary material for: Identification and characterization of expressed retrotransposons in the genome of the Paracoccidioides species complex
Source: BMC Genomics. 2015 May 12;16(1):376. doi: 10.1186/s12864-015-1564-7 (PMC4427930; doi:10.1186/s12864-015-1564-7)
Supplement: Additional file 5: — Estimation of the insertion time of LTR retrotransposon elements in the Paracoccidioides lutzii and Paracoccidioides brasiliensis genomes. [file 12864_2015_1564_MOESM5_ESM.xlsx]

## Sheet: RTPc1-Gypsy
	Putative RT element	Genome	Supercontig number	start	end	length
1	RtPc1-Gypsy	pb01	Supercontig1.1	538125	543478	5353
2	RtPc1-Gypsy	pb01	Supercontig1.1	723709	728602	4893
3	RtPc1-Gypsy	pb01	Supercontig1.2	2145869	2150971	5102
4	RtPc1-Gypsy	pb01	Supercontig1.2	2154486	2158761	4275
5	RtPc1-Gypsy	pb01	Supercontig1.3	1615694	1620795	5101
6	RtPc1-Gypsy	pb01	Supercontig1.3	1509557	1514656	5099
7	RtPc1-Gypsy	pb01	Supercontig1.3	964942	969907	4965
8	RtPc1-Gypsy	pb01	Supercontig1.3	1603160	1608039	4879
9	RtPc1-Gypsy	pb01	Supercontig1.4	1134630	1139731	5101
10	RtPc1-Gypsy	pb01	Supercontig1.6	13332	18434	5102
11	RtPc1-Gypsy	pb01	Supercontig1.8	181434	186535	5101
12	RtPc1-Gypsy	pb01	Supercontig1.9	857408	862508	5100
13	RtPc1-Gypsy	pb01	Supercontig1.9	692718	697611	4893
14	RtPc1-Gypsy	pb01	Supercontig1.10	525780	530881	5101
15	RtPc1-Gypsy	pb01	Supercontig1.10	675320	680133	4813
16	RtPc1-Gypsy	pb01	Supercontig1.11	97281	102382	5101
17	RtPc1-Gypsy	pb01	Supercontig1.12	126846	131947	5101
18	RtPc1-Gypsy	pb01	Supercontig1.12	117134	122235	5101
19	RtPc1-Gypsy	pb01	Supercontig1.12	218316	223417	5101
20	RtPc1-Gypsy	pb01	Supercontig1.12	134674	139572	4898
21	RtPc1-Gypsy	pb01	Supercontig1.12	102690	107509	4819
22	RtPc1-Gypsy	pb01	Supercontig1.14	647409	652510	5101
23	RtPc1-Gypsy	pb01	Supercontig1.15	39486	44183	4697
24	RtPc1-Gypsy	pb01	Supercontig1.16	251712	256813	5101
25	RtPc1-Gypsy	pb01	Supercontig1.16	643273	648084	4811
26	RtPc1-Gypsy	pb01	Supercontig1.19	588202	593303	5101
27	RtPc1-Gypsy	pb01	Supercontig1.19	185115	190216	5101
28	RtPc1-Gypsy	pb01	Supercontig1.20	582412	592708	10296
29	RtPc1-Gypsy	pb01	Supercontig1.22	460127	465228	5101
30	RtPc1-Gypsy	pb01	Supercontig1.22	581492	586589	5097
31	RtPc1-Gypsy	pb01	Supercontig1.22	176066	180959	4893
32	RtPc1-Gypsy	pb01	Supercontig1.25	358868	364068	5200
33	RtPc1-Gypsy	pb01	Supercontig1.27	95680	105849	10169
34	RtPc1-Gypsy	pb01	Supercontig1.28	183050	188151	5101
35	RtPc1-Gypsy	pb01	Supercontig1.28	175882	180256	4374
36	RtPc1-Gypsy	pb01	Supercontig1.29	21864	26965	5101
37	RtPc1-Gypsy	pb01	Supercontig1.33	220739	225738	4999
38	RtPc1-Gypsy	pb01	Supercontig1.35	47989	52733	4744
39	RtPc1-Gypsy	pb01	Supercontig1.38	104466	120341	15875
40	RtPc1-Gypsy	pb01	Supercontig1.38	130203	141784	11581
41	RtPc1-Gypsy	pb01	Supercontig1.39	16948	21699	4751
42	RtPc1-Gypsy	pb01	Supercontig1.39	61632	65684	4052
43	RtPc1-Gypsy	pb01	Supercontig1.39	163676	167313	3637
44	RtPc1-Gypsy	pb01	Supercontig1.40	143583	147847	4264
45	RtPc1-Gypsy	pb01	Supercontig1.46	52967	58068	5101
46	RtPc1-Gypsy	pb01	Supercontig1.51	90679	95374	4695
47	RtPc1-Gypsy	pb01	Supercontig1.52	38805	43906	5101
48	RtPc1-Gypsy	pb01	Supercontig1.53	72483	77584	5101
49	RtPc1-Gypsy	pb01	Supercontig1.57	30972	36095	5123
50	RtPc1-Gypsy	pb01	Supercontig1.57	11385	16105	4720
51	RtPc1-Gypsy	pb01	Supercontig1.61	37078	41696	4618
52	RtPc1-Gypsy	pb01	Supercontig1.63	23194	28087	4893
53	RtPc1-Gypsy	pb01	Supercontig1.66	33802	38900	5098
54	RtPc1-Gypsy	pb01	Supercontig1.68	10893	15978	5085
55	RtPc1-Gypsy	pb01	Supercontig1.77	18456	23454	4998
56	RtPc1-Gypsy	pb01	Supercontig1.79	12184	16796	4612
57	RtPc1-Gypsy	pb01	Supercontig1.93	3891	8777	4886
1	RtPc1-Gypsy	pb03	Supercontig1.1	2179321	2184422	5101
2	RtPc1-Gypsy	pb03	Supercontig1.1	256070	261171	5101
3	RtPc1-Gypsy	pb03	Supercontig1.7	1058580	1063595	5015
4	RtPc1-Gypsy	pb03	Supercontig1.8	123675	127741	4066
5	RtPc1-Gypsy	pb03	Supercontig1.10	1018987	1024094	5107
6	RtPc1-Gypsy	pb03	Supercontig1.10	1090791	1095046	4255
7	RtPc1-Gypsy	pb03	Supercontig1.17	48509	53610	5101
8	RtPc1-Gypsy	pb03	Supercontig1.17	62660	67044	4384
9	RtPc1-Gypsy	pb03	Supercontig1.19	7065	12080	5015
10	RtPc1-Gypsy	pb03	Supercontig1.21	94477	99492	5015
11	RtPc1-Gypsy	pb03	Supercontig1.22	42479	47580	5101
12	RtPc1-Gypsy	pb03	Supercontig1.34	3431	8516	5085
13	RtPc1-Gypsy	pb03	Supercontig1.39	16120	21220	5100
14	RtPc1-Gypsy	pb03	Supercontig1.39	22900	27915	5015
15	RtPc1-Gypsy	pb03	Supercontig1.49	2193	7038	4845
1	RtPc1-Gypsy	pb18	Supercontig1.1	3741448	3746549	5101
2	RtPc1-Gypsy	pb18	Supercontig1.3	2206338	2211439	5101
3	RtPc1-Gypsy	pb18	Supercontig1.3	2235117	2240132	5015
4	RtPc1-Gypsy	pb18	Supercontig1.4	2441249	2446350	5101
5	RtPc1-Gypsy	pb18	Supercontig1.5	1875124	1880017	4893
6	RtPc1-Gypsy	pb18	Supercontig1.5	1988035	1992679	4644
7	RtPc1-Gypsy	pb18	Supercontig1.6	445918	451019	5101
8	RtPc1-Gypsy	pb18	Supercontig1.6	1123766	1128867	5101
9	RtPc1-Gypsy	pb18	Supercontig1.6	1536413	1541428	5015
10	RtPc1-Gypsy	pb18	Supercontig1.7	10563	15664	5101
11	RtPc1-Gypsy	pb18	Supercontig1.9	2330	7345	5015
12	RtPc1-Gypsy	pb18	Supercontig1.9	999537	1004430	4893
13	RtPc1-Gypsy	pb18	Supercontig1.9	116381	120178	3797
14	RtPc1-Gypsy	pb18	Supercontig1.10	26420	31521	5101
15	RtPc1-Gypsy	pb18	Supercontig1.11	795575	800676	5101
16	RtPc1-Gypsy	pb18	Supercontig1.12	821820	826819	4999
17	RtPc1-Gypsy	pb18	Supercontig1.12	868842	873735	4893
18	RtPc1-Gypsy	pb18	Supercontig1.14	372140	377244	5104
19	RtPc1-Gypsy	pb18	Supercontig1.14	245868	250969	5101
20	RtPc1-Gypsy	pb18	Supercontig1.16	43665	48873	5208
21	RtPc1-Gypsy	pb18	Supercontig1.16	144126	149184	5058
22	RtPc1-Gypsy	pb18	Supercontig1.18	44559	49561	5002
23	RtPc1-Gypsy	pb18	Supercontig1.19	74854	79669	4815
24	RtPc1-Gypsy	pb18	Supercontig1.21	58354	63455	5101
25	RtPc1-Gypsy	pb18	Supercontig1.22	22091	27192	5101
26	RtPc1-Gypsy	pb18	Supercontig1.22	69829	74720	4891
27	RtPc1-Gypsy	pb18	Supercontig1.22	11855	16559	4704
28	RtPc1-Gypsy	pb18	Supercontig1.23	62639	67532	4893
29	RtPc1-Gypsy	pb18	Supercontig1.24	11479	16373	4894
30	RtPc1-Gypsy	pb18	Supercontig1.24	77963	82852	4889
31	RtPc1-Gypsy	pb18	Supercontig1.26	61815	66786	4971
32	RtPc1-Gypsy	pb18	Supercontig1.27	23488	28589	5101
33	RtPc1-Gypsy	pb18	Supercontig1.27	91404	96503	5099
34	RtPc1-Gypsy	pb18	Supercontig1.28	94694	99571	4877
35	RtPc1-Gypsy	pb18	Supercontig1.29	56620	61197	4577
36	RtPc1-Gypsy	pb18	Supercontig1.31	17453	22554	5101
37	RtPc1-Gypsy	pb18	Supercontig1.34	17835	22951	5116
38	RtPc1-Gypsy	pb18	Supercontig1.38	2855	7721	4866
39	RtPc1-Gypsy	pb18	Supercontig1.39	11924	16490	4566

## Sheet: RTPc2-Gypsy
	Putative RT element	Genome	Supercontig number	start	end	length
1	RTPc2-Gypsy	pb01	Supercontig 1.1	1080343	1085136	4793
2	RTPc2-Gypsy	pb01	Supercontig 1.1	215640	220419	4779
3	RTPc2-Gypsy	pb01	Supercontig 1.1	54018	49239	-4779
4	RTPc2-Gypsy	pb01	Supercontig 1.1	83030	87803	4773
5	RTPc2-Gypsy	pb01	Supercontig 1.1	1118330	1113558	-4772
6	RTPc2-Gypsy	pb01	Supercontig 1.1	1074566	1069794	-4772
7	RTPc2-Gypsy	pb01	Supercontig 1.1	1016751	1021523	4772
8	RTPc2-Gypsy	pb01	Supercontig 1.1	1183077	1187847	4770
9	RTPc2-Gypsy	pb01	Supercontig 1.1	476421	481189	4768
10	RTPc2-Gypsy	pb01	Supercontig 1.1	735027	730268	-4759
11	RTPc2-Gypsy	pb01	Supercontig 1.1	2093640	2098399	4759
12	RTPc2-Gypsy	pb01	Supercontig 1.1	2083690	2078931	-4759
13	RTPc2-Gypsy	pb01	Supercontig 1.1	1032977	1028219	-4758
14	RTPc2-Gypsy	pb01	Supercontig 1.1	400316	405068	4752
15	RTPc2-Gypsy	pb01	Supercontig 1.1	1146059	1150807	4748
16	RTPc2-Gypsy	pb01	Supercontig 1.1	411283	406535	-4748
17	RTPc2-Gypsy	pb01	Supercontig 1.1	1065502	1069577	4075
18	RTPc2-Gypsy	pb01	Supercontig 1.1	87997	91434	3437
19	RTPc2-Gypsy	pb01	Supercontig 1.2	2161383	2166169	4786
20	RTPc2-Gypsy	pb01	Supercontig 1.2	1404347	1399564	-4783
21	RTPc2-Gypsy	pb01	Supercontig 1.2	620855	616084	-4771
22	RTPc2-Gypsy	pb01	Supercontig 1.2	1379054	1383825	4771
23	RTPc2-Gypsy	pb01	Supercontig 1.2	2113059	2117830	4771
24	RTPc2-Gypsy	pb01	Supercontig 1.2	546596	548291	1695
25	RTPc2-Gypsy	pb01	Supercontig 1.2	548292	551354	3062
26	RTPc2-Gypsy	pb01	Supercontig 1.2	1801335	1796582	-4753
27	RTPc2-Gypsy	pb01	Supercontig 1.2	1406829	1411577	4748
28	RTPc2-Gypsy	pb01	Supercontig 1.3	381114	385884	4770
29	RTPc2-Gypsy	pb01	Supercontig 1.6	12384	7607	-4777
30	RTPc2-Gypsy	pb01	Supercontig 1.1	740835	745618	4783
31	RTPc2-Gypsy	pb01	Supercontig 1.1	449154	444387	-4767
32	RTPc2-Gypsy	pb01	Supercontig 1.1	26544	21778	-4766
33	RTPc2-Gypsy	pb01	Supercontig 1.1	210493	215251	4758
34	RTPc2-Gypsy	pb01	Supercontig 1.1	112265	116771	4506
35	RTPc2-Gypsy	pb01	Supercontig 1.13	934619	937798	3179
36	RTPc2-Gypsy	pb01	Supercontig 1.13	937886	939485	1599
37	RTPc2-Gypsy	pb01	Supercontig 1.13	852269	847491	-4778
38	RTPc2-Gypsy	pb01	Supercontig 1.13	642508	637737	-4771
39	RTPc2-Gypsy	pb01	Supercontig 1.13	962558	957788	-4770
40	RTPc2-Gypsy	pb01	Supercontig 1.13	908029	903263	-4766
41	RTPc2-Gypsy	pb01	Supercontig 1.13	725367	730126	4759
42	RTPc2-Gypsy	pb01	Supercontig 1.13	828766	824007	-4759
43	RTPc2-Gypsy	pb01	Supercontig 1.13	762818	758059	-4759
44	RTPc2-Gypsy	pb01	Supercontig 1.14	13057	8278	-4779
45	RTPc2-Gypsy	pb01	Supercontig 1.14	781749	786520	4771
46	RTPc2-Gypsy	pb01	Supercontig 1.14	916687	911916	-4771
47	RTPc2-Gypsy	pb01	Supercontig 1.14	642111	646859	4748
48	RTPc2-Gypsy	pb01	Supercontig 1.14	41574	36827	-4747
49	RTPc2-Gypsy	pb01	Supercontig 1.17	35312	30533	-4779
50	RTPc2-Gypsy	pb01	Supercontig 1.17	415556	420327	4771
51	RTPc2-Gypsy	pb01	Supercontig 1.18	733498	738269	4771
52	RTPc2-Gypsy	pb01	Supercontig 1.18	13690	8920	-4770
53	RTPc2-Gypsy	pb01	Supercontig 1.18	99294	104064	4770
54	RTPc2-Gypsy	pb01	Supercontig 1.18	117000	112244	-4756
55	RTPc2-Gypsy	pb01	Supercontig 1.23	455617	450846	-4771
56	RTPc2-Gypsy	pb01	Supercontig 1.23	365259	360488	-4771
57	RTPc2-Gypsy	pb01	Supercontig 1.23	9549	4815	-4734
58	RTPc2-Gypsy	pb01	Supercontig 1.28	167736	162958	-4778
59	RTPc2-Gypsy	pb01	Supercontig 1.28	14394	9623	-4771
60	RTPc2-Gypsy	pb01	Supercontig 1.28	368063	363293	-4770
61	RTPc2-Gypsy	pb01	Supercontig 1.28	17268	22033	4765
62	RTPc2-Gypsy	pb01	Supercontig 1.28	169859	174612	4753
63	RTPc2-Gypsy	pb01	Supercontig 1.29	280549	275771	-4778
64	RTPc2-Gypsy	pb01	Supercontig 1.29	312116	316875	4759
65	RTPc2-Gypsy	pb01	Supercontig 1.29	30471	35228	4757
66	RTPc2-Gypsy	pb01	Supercontig 1.29	57790	62524	4734
67	RTPc2-Gypsy	pb01	Supercontig 1.29	72141	67411	-4730
68	RTPc2-Gypsy	pb01	Supercontig 1.32	161669	156900	-4769
69	RTPc2-Gypsy	pb01	Supercontig 1.32	154483	152180	-2303
70	RTPc2-Gypsy	pb01	Supercontig 1.32	152179	149727	-2452
71	RTPc2-Gypsy	pb01	Supercontig 1.33	14681	9902	-4779
72	RTPc2-Gypsy	pb01	Supercontig 1.33	41065	45836	4771
73	RTPc2-Gypsy	pb01	Supercontig 1.33	212201	208037	-4164
74	RTPc2-Gypsy	pb01	Supercontig 1.37	5155	9927	4772
75	RTPc2-Gypsy	pb01	Supercontig 1.37	82547	87314	4767
76	RTPc2-Gypsy	pb01	Supercontig 1.37	20541	25306	4765
77	RTPc2-Gypsy	pb01	Supercontig 1.37	138881	134122	-4759
78	RTPc2-Gypsy	pb01	Supercontig 1.37	35455	30697	-4758
79	RTPc2-Gypsy	pb01	Supercontig 1.37	110485	105727	-4758
80	RTPc2-Gypsy	pb01	Supercontig 1.39	111740	116522	4782
81	RTPc2-Gypsy	pb01	Supercontig 1.39	161686	156916	-4770
82	RTPc2-Gypsy	pb01	Supercontig 1.39	77333	72566	-4767
83	RTPc2-Gypsy	pb01	Supercontig 1.39	46409	46512	103
84	RTPc2-Gypsy	pb01	Supercontig 1.39	46513	50393	3880
85	RTPc2-Gypsy	pb01	Supercontig 1.39	50608	50688	80
86	RTPc2-Gypsy	pb01	Supercontig 1.39	92170	95847	3677
87	RTPc2-Gypsy	pb01	Supercontig 1.43	8335	13093	4758
88	RTPc2-Gypsy	pb01	Supercontig 1.43	87333	92090	4757
89	RTPc2-Gypsy	pb01	Supercontig 1.49	9068	4298	-4770
90	RTPc2-Gypsy	pb01	Supercontig 1.57	59546	64329	4783
91	RTPc2-Gypsy	pb01	Supercontig 1.57	9898	5141	-4757
92	RTPc2-Gypsy	pb01	Supercontig 1.58	14077	18850	4773
93	RTPc2-Gypsy	pb01	Supercontig 1.58	54590	49818	-4772
94	RTPc2-Gypsy	pb01	Supercontig 1.58	32069	36826	4757
95	RTPc2-Gypsy	pb01	Supercontig 1.62	42197	46965	4768
96	RTPc2-Gypsy	pb01	Supercontig 1.64	19719	24490	4771
97	RTPc2-Gypsy	pb01	Supercontig 1.64	39118	34360	-4758
98	RTPc2-Gypsy	pb01	Supercontig 1.65	25130	29900	4770
99	RTPc2-Gypsy	pb01	Supercontig 1.68	28093	23322	-4771
100	RTPc2-Gypsy	pb01	Supercontig 1.70	7567	2803	-4764
101	RTPc2-Gypsy	pb01	Supercontig 1.70	24994	20237	-4757
102	RTPc2-Gypsy	pb01	Supercontig 1.71	23392	18615	-4777
103	RTPc2-Gypsy	pb01	Supercontig 1.78	10201	5445	-4756
104	RTPc2-Gypsy	pb01	Supercontig 1.94	8707	3939	-4768
105	RTPc2-Gypsy	pb01	Supercontig 1.98	7839	3072	-4767
1	RTPc2-Gypsy	pb03	Supercontig 1.1	1531305	1536075	4770
2	RTPc2-Gypsy	pb03	Supercontig 1.8	1218326	1214596	-3730
3	RTPc2-Gypsy	pb03	Supercontig 1.8	1214592	1213621	-971
4	RTPc2-Gypsy	pb03	Supercontig 1.11	55636	58102	2466
5	RTPc2-Gypsy	pb03	Supercontig 1.11	63800	66101	2301
6	RTPc2-Gypsy	pb03	Supercontig 1.26	21198	16441	-4757
7	RTPc2-Gypsy	pb03	Supercontig 1.27	50833	51580	747
8	RTPc2-Gypsy	pb03	Supercontig 1.27	51612	55612	4000
9	RTPc2-Gypsy	pb03	Supercontig 1.48	7668	12450	4782
1	RTPc2-Gypsy	pb18	Supercontig 1.1	3899734	3898618	-1116
2	RTPc2-Gypsy	pb18	Supercontig 1.1	3898617	3895035	-3582
3	RTPc2-Gypsy	pb18	Supercontig 1.1	3242421	3246294	3873
4	RTPc2-Gypsy	pb18	Supercontig 1.3	1519816	1515031	-4785
5	RTPc2-Gypsy	pb18	Supercontig 1.3	2348579	2343822	-4757
6	RTPc2-Gypsy	pb18	Supercontig 1.3	1513093	1508342	-4751
7	RTPc2-Gypsy	pb18	Supercontig 1.4	3035979	3031209	-4770
8	RTPc2-Gypsy	pb18	Supercontig 1.5	1977434	1976098	-1336
9	RTPc2-Gypsy	pb18	Supercontig 1.5	1975504	1973016	-2488
10	RTPc2-Gypsy	pb18	Supercontig 1.5	1972943	1972027	-916
11	RTPc2-Gypsy	pb18	Supercontig 1.5	75535	70751	-4784
12	RTPc2-Gypsy	pb18	Supercontig 1.5	1937135	1941905	4770
13	RTPc2-Gypsy	pb18	Supercontig 1.5	1947471	1942706	-4765
14	RTPc2-Gypsy	pb18	Supercontig 1.6	740450	735663	-4787
15	RTPc2-Gypsy	pb18	Supercontig 1.6	1434615	1439397	4782
16	RTPc2-Gypsy	pb18	Supercontig 1.6	1440358	1445136	4778
17	RTPc2-Gypsy	pb18	Supercontig 1.9	120776	122682	1906
18	RTPc2-Gypsy	pb18	Supercontig 1.9	122687	124727	2040
19	RTPc2-Gypsy	pb18	Supercontig 1.9	124998	125660	662
20	RTPc2-Gypsy	pb18	Supercontig 1.9	993741	998524	4783
21	RTPc2-Gypsy	pb18	Supercontig 1.9	63558	61620	-1938
22	RTPc2-Gypsy	pb18	Supercontig 1.9	61617	58868	-2749
23	RTPc2-Gypsy	pb18	Supercontig 1.10	1000226	995455	-4771
24	RTPc2-Gypsy	pb18	Supercontig 1.10	965760	961003	-4757
25	RTPc2-Gypsy	pb18	Supercontig 1.12	876484	874018	-2466
26	RTPc2-Gypsy	pb18	Supercontig 1.12	868326	866043	-2283
27	RTPc2-Gypsy	pb18	Supercontig 1.12	815024	810248	-4776
28	RTPc2-Gypsy	pb18	Supercontig 1.12	827396	832165	4769
29	RTPc2-Gypsy	pb18	Supercontig 1.12	898695	902337	3642
30	RTPc2-Gypsy	pb18	Supercontig 1.14	57650	62422	4772
31	RTPc2-Gypsy	pb18	Supercontig 1.14	101054	105826	4772
32	RTPc2-Gypsy	pb18	Supercontig 1.14	10642	9795	-847
33	RTPc2-Gypsy	pb18	Supercontig 1.14	9790	5952	-3838
34	RTPc2-Gypsy	pb18	Supercontig 1.15	109837	114622	4785
35	RTPc2-Gypsy	pb18	Supercontig 1.16	49329	54021	4692
36	RTPc2-Gypsy	pb18	Supercontig 1.18	7196	11967	4771
37	RTPc2-Gypsy	pb18	Supercontig 1.18	37701	41304	3603
38	RTPc2-Gypsy	pb18	Supercontig 1.19	173897	171225	-2672
39	RTPc2-Gypsy	pb18	Supercontig 1.19	167879	165781	-2098
40	RTPc2-Gypsy	pb18	Supercontig 1.19	68665	73441	4776
41	RTPc2-Gypsy	pb18	Supercontig 1.19	19797	24569	4772
42	RTPc2-Gypsy	pb18	Supercontig 1.19	136336	141107	4771
43	RTPc2-Gypsy	pb18	Supercontig 1.19	103195	107964	4769
44	RTPc2-Gypsy	pb18	Supercontig 1.19	41239	45986	4747
45	RTPc2-Gypsy	pb18	Supercontig 1.19	11809	7076	-4733
46	RTPc2-Gypsy	pb18	Supercontig 1.20	73673	68901	-4772
47	RTPc2-Gypsy	pb18	Supercontig 1.20	59027	54255	-4772
48	RTPc2-Gypsy	pb18	Supercontig 1.20	98495	100983	2488
49	RTPc2-Gypsy	pb18	Supercontig 1.20	100983	102751	1768
50	RTPc2-Gypsy	pb18	Supercontig 1.21	55237	50465	-4772
51	RTPc2-Gypsy	pb18	Supercontig 1.21	21373	26133	4760
52	RTPc2-Gypsy	pb18	Supercontig 1.21	109106	104347	-4759
53	RTPc2-Gypsy	pb18	Supercontig 1.21	81024	85764	4740
54	RTPc2-Gypsy	pb18	Supercontig 1.22	86506	91291	4785
55	RTPc2-Gypsy	pb18	Supercontig 1.22	58832	63605	4773
56	RTPc2-Gypsy	pb18	Supercontig 1.22	36707	31936	-4771
57	RTPc2-Gypsy	pb18	Supercontig 1.22	93622	98374	4752
58	RTPc2-Gypsy	pb18	Supercontig 1.22	68220	63845	-4375
59	RTPc2-Gypsy	pb18	Supercontig 1.23	86772	85511	-1261
60	RTPc2-Gypsy	pb18	Supercontig 1.23	83174	79666	-3508
61	RTPc2-Gypsy	pb18	Supercontig 1.23	6491	11276	4785
62	RTPc2-Gypsy	pb18	Supercontig 1.23	49477	44696	-4781
63	RTPc2-Gypsy	pb18	Supercontig 1.23	101422	106194	4772
64	RTPc2-Gypsy	pb18	Supercontig 1.23	31162	35884	4722
65	RTPc2-Gypsy	pb18	Supercontig 1.24	85040	89505	4465
66	RTPc2-Gypsy	pb18	Supercontig 1.24	93737	94042	305
67	RTPc2-Gypsy	pb18	Supercontig 1.24	53233	57975	4742
68	RTPc2-Gypsy	pb18	Supercontig 1.26	10365	15131	4766
69	RTPc2-Gypsy	pb18	Supercontig 1.27	99327	96787	-2540
70	RTPc2-Gypsy	pb18	Supercontig 1.27	91037	88798	-2239
71	RTPc2-Gypsy	pb18	Supercontig 1.27	15781	20552	4771
72	RTPc2-Gypsy	pb18	Supercontig 1.28	86248	91020	4772
73	RTPc2-Gypsy	pb18	Supercontig 1.28	51083	46312	-4771
74	RTPc2-Gypsy	pb18	Supercontig 1.28	17536	12768	-4768
75	RTPc2-Gypsy	pb18	Supercontig 1.28	77519	76055	-1464
76	RTPc2-Gypsy	pb18	Supercontig 1.28	76053	75352	-701
77	RTPc2-Gypsy	pb18	Supercontig 1.28	75344	73103	-2241
78	RTPc2-Gypsy	pb18	Supercontig 1.28	81354	77985	-3369
79	RTPc2-Gypsy	pb18	Supercontig 1.29	81030	78793	-2237
80	RTPc2-Gypsy	pb18	Supercontig 1.29	78779	76326	-2453
81	RTPc2-Gypsy	pb18	Supercontig 1.30	38228	43000	4772
82	RTPc2-Gypsy	pb18	Supercontig 1.31	23285	22914	-371
83	RTPc2-Gypsy	pb18	Supercontig 1.31	17170	12788	-4382
84	RTPc2-Gypsy	pb18	Supercontig 1.31	3437	8210	4773
85	RTPc2-Gypsy	pb18	Supercontig 1.31	50190	54962	4772
86	RTPc2-Gypsy	pb18	Supercontig 1.33	27331	22885	-4446
87	RTPc2-Gypsy	pb18	Supercontig 1.33	22804	22506	-298
88	RTPc2-Gypsy	pb18	Supercontig 1.40	11124	15883	4759
*The red numbers represents the Tes identified in complementary strend

## Sheet: RTPc3-Copia
	Putative RT element	Genome	Supercontig number	start	end	length
1	pb01	RtPc3-Copia	Supercontig 1.1	2206822	2211336	4514
2	pb01	RtPc3-Copia	Supercontig 1.14	743293	747879	4586
3	pb01	RtPc3-Copia	Supercontig 1.14	24718	29304	4586
4	pb01	RtPc3-Copia	Supercontig 1.31	271417	276003	4586
5	pb01	RtPc3-Copia	Supercontig 1.48	103632	108218	4586
1	pb03	RtPc3-Copia	Supercontig 1.1	468096	472682	4586
2	pb03	RtPc3-Copia	Supercontig 1.2	1847951	1852539	4588
3	pb03	RtPc3-Copia	Supercontig 1.2	1302969	1307555	4586
4	pb03	RtPc3-Copia	Supercontig 1.2	1956390	1961034	4644
5	pb03	RtPc3-Copia	Supercontig 1.6	1575335	1579920	4585
6	pb03	RtPc3-Copia	Supercontig 1.7	1350634	1355221	4587
7	pb03	RtPc3-Copia	Supercontig 1.8	1399129	1403715	4586
8	pb03	RtPc3-Copia	Supercontig 1.17	43248	47836	4588
9	pb03	RtPc3-Copia	Supercontig 1.17	29497	34083	4586
10	pb03	RtPc3-Copia	Supercontig 1.29	45234	49820	4586
1	pb18	RtPc3-Copia	Supercontig 1.2	1682197	1686782	4585
2	pb18	RtPc3-Copia	Supercontig 1.5	1241580	1246166	4586
3	pb18	RtPc3-Copia	Supercontig 1.5	1885436	1890022	4586

## Sheet: RTPc4-Copia
	Putative RT element	Genome	Supercontig number	start	end	length
1	RtPc4-Copia	pb01	Supercontig 1.1	1026176	1036588	10412
2	RtPc4-Copia	pb01	Supercontig 1.1	1159339	1164356	5017
3	RtPc4-Copia	pb01	Supercontig 1.1	968491	973493	5002
4	RtPc4-Copia	pb01	Supercontig 1.1	23936	28908	4972
5	RtPc4-Copia	pb01	Supercontig 1.1	2072692	2077586	4894
6	RtPc4-Copia	pb01	Supercontig 1.1	1009879	1014759	4880
7	RtPc4-Copia	pb01	Supercontig 1.1	1051033	1054660	3627
8	RtPc4-Copia	pb01	Supercontig 1.3	1011495	1016504	5009
9	RtPc4-Copia	pb01	Supercontig 1.4	1133417	1149427	16010
10	RtPc4-Copia	pb01	Supercontig 1.4	116796	126967	10171
11	RtPc4-Copia	pb01	Supercontig 1.4	1014714	1019717	5003
12	RtPc4-Copia	pb01	Supercontig 1.4	1301954	1306908	4954
13	RtPc4-Copia	pb01	Supercontig 1.5	39455	44426	4971
14	RtPc4-Copia	pb01	Supercontig 1.5	85874	90529	4655
15	RtPc4-Copia	pb01	Supercontig 1.7	435513	440581	5068
16	RtPc4-Copia	pb01	Supercontig 1.8	1146592	1152146	5554
17	RtPc4-Copia	pb01	Supercontig 1.8	874141	879158	5017
18	RtPc4-Copia	pb01	Supercontig 1.8	1017252	1021905	4653
19	RtPc4-Copia	pb01	Supercontig 1.10	398496	403512	5016
20	RtPc4-Copia	pb01	Supercontig 1.11	9719	14756	5037
21	RtPc4-Copia	pb01	Supercontig 1.13	978074	983038	4964
22	RtPc4-Copia	pb01	Supercontig 1.15	21464	26518	5054
23	RtPc4-Copia	pb01	Supercontig 1.15	90657	95662	5005
24	RtPc4-Copia	pb01	Supercontig 1.15	1974	6641	4667
25	RtPc4-Copia	pb01	Supercontig 1.16	731162	735950	4788
26	RtPc4-Copia	pb01	Supercontig 1.17	665665	670713	5048
27	RtPc4-Copia	pb01	Supercontig 1.17	357795	362808	5013
28	RtPc4-Copia	pb01	Supercontig 1.18	24044	27974	3930
29	RtPc4-Copia	pb01	Supercontig 1.22	186148	191031	4883
30	RtPc4-Copia	pb01	Supercontig 1.23	447438	457586	10148
31	RtPc4-Copia	pb01	Supercontig 1.23	365756	370780	5024
32	RtPc4-Copia	pb01	Supercontig 1.23	24285	29248	4963
33	RtPc4-Copia	pb01	Supercontig 1.26	189462	194307	4845
34	RtPc4-Copia	pb01	Supercontig 1.28	370963	375974	5011
35	RtPc4-Copia	pb01	Supercontig 1.28	106140	111077	4937
36	RtPc4-Copia	pb01	Supercontig 1.28	95500	100300	4800
37	RtPc4-Copia	pb01	Supercontig 1.28	144985	149711	4726
38	RtPc4-Copia	pb01	Supercontig 1.31	260141	264859	4718
39	RtPc4-Copia	pb01	Supercontig 1.31	285622	290279	4657
40	RtPc4-Copia	pb01	Supercontig 1.33	171864	176921	5057
41	RtPc4-Copia	pb01	Supercontig 1.33	54287	59130	4843
42	RtPc4-Copia	pb01	Supercontig 1.33	157843	162581	4738
43	RtPc4-Copia	pb01	Supercontig 1.37	2384	12600	10216
44	RtPc4-Copia	pb01	Supercontig 1.38	111090	116099	5009
45	RtPc4-Copia	pb01	Supercontig 1.38	44811	49476	4665
46	RtPc4-Copia	pb01	Supercontig 1.39	38655	43360	4705
47	RtPc4-Copia	pb01	Supercontig 1.39	140859	145532	4673
48	RtPc4-Copia	pb01	Supercontig 1.39	67658	72244	4586
49	RtPc4-Copia	pb01	Supercontig 1.40	123371	128366	4995
50	RtPc4-Copia	pb01	Supercontig 1.40	72581	77569	4988
51	RtPc4-Copia	pb01	Supercontig 1.43	105651	110646	4995
52	RtPc4-Copia	pb01	Supercontig 1.43	46289	51261	4972
53	RtPc4-Copia	pb01	Supercontig 1.43	75034	79998	4964
54	RtPc4-Copia	pb01	Supercontig 1.43	2074	6788	4714
55	RtPc4-Copia	pb01	Supercontig 1.44	52644	62728	10084
56	RtPc4-Copia	pb01	Supercontig 1.47	50125	55022	4897
57	RtPc4-Copia	pb01	Supercontig 1.48	83485	88434	4949
58	RtPc4-Copia	pb01	Supercontig 1.50	87016	92077	5061
59	RtPc4-Copia	pb01	Supercontig 1.51	79182	84239	5057
60	RtPc4-Copia	pb01	Supercontig 1.51	54183	57851	3668
61	RtPc4-Copia	pb01	Supercontig 1.55	25042	29986	4944
62	RtPc4-Copia	pb01	Supercontig 1.64	18926	29242	10316
63	RtPc4-Copia	pb01	Supercontig 1.84	4873	9814	4941
64	RtPc4-Copia	pb01	Supercontig 1.85	10693	15502	4809
65	RtPc4-Copia	pb01	Supercontig 1.89	4446	9371	4925
66	RtPc4-Copia	pb01	Supercontig 1.103	1095	6031	4936
1	RtPc4-Copia	pb03	Supercontig 1.1	2237971	2243271	5300
2	RtPc4-Copia	pb03	Supercontig 1.1	923664	928738	5074
3	RtPc4-Copia	pb03	Supercontig 1.1	982879	987935	5056
4	RtPc4-Copia	pb03	Supercontig 1.1	989101	994157	5056
5	RtPc4-Copia	pb03	Supercontig 1.2	516221	521278	5057
6	RtPc4-Copia	pb03	Supercontig 1.2	789701	794473	4772
7	RtPc4-Copia	pb03	Supercontig 1.3	136357	141417	5060
8	RtPc4-Copia	pb03	Supercontig 1.5	166079	171138	5059
9	RtPc4-Copia	pb03	Supercontig 1.6	1830502	1835248	4746
10	RtPc4-Copia	pb03	Supercontig 1.7	942930	949173	6243
11	RtPc4-Copia	pb03	Supercontig 1.7	1184296	1189352	5056
12	RtPc4-Copia	pb03	Supercontig 1.8	1459734	1464791	5057
13	RtPc4-Copia	pb03	Supercontig 1.8	1320583	1324712	4129
14	RtPc4-Copia	pb03	Supercontig 1.9	851963	857020	5057
15	RtPc4-Copia	pb03	Supercontig 1.10	882852	887908	5056
16	RtPc4-Copia	pb03	Supercontig 1.10	957659	962703	5044
17	RtPc4-Copia	pb03	Supercontig 1.10	1057191	1062213	5022
18	RtPc4-Copia	pb03	Supercontig 1.11	58520	63536	5016
19	RtPc4-Copia	pb03	Supercontig 1.11	47077	51546	4469
20	RtPc4-Copia	pb03	Supercontig 1.11	66301	70301	4000
21	RtPc4-Copia	pb03	Supercontig 1.22	48016	53001	4985
22	RtPc4-Copia	pb03	Supercontig 1.22	55684	60233	4549
23	RtPc4-Copia	pb03	Supercontig 1.24	16894	22194	5300
24	RtPc4-Copia	pb03	Supercontig 1.24	67832	72725	4893
25	RtPc4-Copia	pb03	Supercontig 1.26	3662	8567	4905
26	RtPc4-Copia	pb03	Supercontig 1.38	9053	13799	4746
27	RtPc4-Copia	pb03	Supercontig 1.38	14716	19369	4653
28	RtPc4-Copia	pb03	Supercontig 1.50	3015	7469	4454
1	RtPc4-Copia	pb18	Supercontig 1.1	3165630	3170689	5059
2	RtPc4-Copia	pb18	Supercontig 1.2	1572	13311	11739
3	RtPc4-Copia	pb18	Supercontig 1.2	697534	702595	5061
4	RtPc4-Copia	pb18	Supercontig 1.4	2220169	2225229	5060
5	RtPc4-Copia	pb18	Supercontig 1.10	968045	973105	5060
6	RtPc4-Copia	pb18	Supercontig 1.10	133456	138248	4792
7	RtPc4-Copia	pb18	Supercontig 1.13	81884	86944	5060
8	RtPc4-Copia	pb18	Supercontig 1.25	35240	40246	5006
9	RtPc4-Copia	pb18	Supercontig 1.28	45511	55699	10188

## Sheet: RTPc5
	Putative RT element	Genome	Supercontig number	start	end	length
1	RtPb5-Line-Tad1	pb01	Supercontig 1.1	76682	80671	3989
2	RtPb5-Line-Tad1	pb01	Supercontig 1.1	483569	487558	3989
3	RtPb5-Line-Tad1	pb01	Supercontig 1.2	1456717	1460706	3989
4	RtPb5-Line-Tad1	pb01	Supercontig 1.3	1528822	1532812	3990
5	RtPb5-Line-Tad1	pb01	Supercontig 1.5	123674	133081	9407
6	RtPb5-Line-Tad1	pb01	Supercontig 1.5	117739	121700	3961
7	RtPb5-Line-Tad1	pb01	Supercontig 1.6	380910	384899	3989
8	RtPb5-Line-Tad1	pb01	Supercontig 1.6	865204	869193	3989
9	RtPb5-Line-Tad1	pb01	Supercontig 1.8	709307	713296	3989
10	RtPb5-Line-Tad1	pb01	Supercontig 1.11	819689	823678	3989
11	RtPb5-Line-Tad1	pb01	Supercontig 1.13	970034	974023	3989
12	RtPb5-Line-Tad1	pb01	Supercontig 1.14	31408	35397	3989
13	RtPb5-Line-Tad1	pb01	Supercontig 1.16	718710	722776	4066
14	RtPb5-Line-Tad1	pb01	Supercontig 1.16	740034	744023	3989
15	RtPb5-Line-Tad1	pb01	Supercontig 1.17	426921	430910	3989
16	RtPb5-Line-Tad1	pb01	Supercontig 1.19	648470	652459	3989
17	RtPb5-Line-Tad1	pb01	Supercontig 1.23	190839	194828	3989
18	RtPb5-Line-Tad1	pb01	Supercontig 1.28	94713	104014	9301
19	RtPb5-Line-Tad1	pb01	Supercontig 1.28	57086	61076	3990
20	RtPb5-Line-Tad1	pb01	Supercontig 1.29	77241	81229	3988
21	RtPb5-Line-Tad1	pb01	Supercontig 1.30	65661	69650	3989
22	RtPb5-Line-Tad1	pb01	Supercontig 1.31	278143	282225	4082
23	RtPb5-Line-Tad1	pb01	Supercontig 1.31	146385	150374	3989
24	RtPb5-Line-Tad1	pb01	Supercontig 1.31	265469	269427	3958
25	RtPb5-Line-Tad1	pb01	Supercontig 1.33	60224	64210	3986
26	RtPb5-Line-Tad1	pb01	Supercontig 1.33	48823	52647	3824
27	RtPb5-Line-Tad1	pb01	Supercontig 1.34	27287	31277	3990
28	RtPb5-Line-Tad1	pb01	Supercontig 1.34	33249	37206	3957
29	RtPb5-Line-Tad1	pb01	Supercontig 1.34	39991	43216	3225
30	RtPb5-Line-Tad1	pb01	Supercontig 1.35	194937	198927	3990
31	RtPb5-Line-Tad1	pb01	Supercontig 1.35	142483	146472	3989
32	RtPb5-Line-Tad1	pb01	Supercontig 1.35	99283	103272	3989
33	RtPb5-Line-Tad1	pb01	Supercontig 1.35	188995	192984	3989
34	RtPb5-Line-Tad1	pb01	Supercontig 1.35	78011	81969	3958
35	RtPb5-Line-Tad1	pb01	Supercontig 1.35	3078	6376	3298
36	RtPb5-Line-Tad1	pb01	Supercontig 1.37	41737	45726	3989
37	RtPb5-Line-Tad1	pb01	Supercontig 1.38	120886	124830	3944
38	RtPb5-Line-Tad1	pb01	Supercontig 1.39	134070	138063	3993
39	RtPb5-Line-Tad1	pb01	Supercontig 1.39	104438	108427	3989
40	RtPb5-Line-Tad1	pb01	Supercontig 1.39	32010	35999	3989
41	RtPb5-Line-Tad1	pb01	Supercontig 1.39	26072	30060	3988
42	RtPb5-Line-Tad1	pb01	Supercontig 1.39	128174	132021	3847
43	RtPb5-Line-Tad1	pb01	Supercontig 1.40	79803	90111	10308
44	RtPb5-Line-Tad1	pb01	Supercontig 1.40	43517	47506	3989
45	RtPb5-Line-Tad1	pb01	Supercontig 1.40	102410	106398	3988
46	RtPb5-Line-Tad1	pb01	Supercontig 1.40	113059	116941	3882
47	RtPb5-Line-Tad1	pb01	Supercontig 1.41	102476	106465	3989
48	RtPb5-Line-Tad1	pb01	Supercontig 1.43	58951	62940	3989
49	RtPb5-Line-Tad1	pb01	Supercontig 1.43	53019	57008	3989
50	RtPb5-Line-Tad1	pb01	Supercontig 1.44	41820	45810	3990
51	RtPb5-Line-Tad1	pb01	Supercontig 1.44	10664	14544	3880
52	RtPb5-Line-Tad1	pb01	Supercontig 1.44	79222	83030	3808
53	RtPb5-Line-Tad1	pb01	Supercontig 1.44	16590	19857	3267
54	RtPb5-Line-Tad1	pb01	Supercontig 1.51	45917	49906	3989
55	RtPb5-Line-Tad1	pb01	Supercontig 1.51	40000	43882	3882
56	RtPb5-Line-Tad1	pb01	Supercontig 1.54	3592	7581	3989
57	RtPb5-Line-Tad1	pb01	Supercontig 1.63	11963	15952	3989
58	RtPb5-Line-Tad1	pb01	Supercontig 1.63	5985	9867	3882
59	RtPb5-Line-Tad1	pb01	Supercontig 1.64	3242	7231	3989
60	RtPb5-Line-Tad1	pb01	Supercontig 1.66	29828	39536	9708
61	RtPb5-Line-Tad1	pb01	Supercontig 1.67	17408	21397	3989
62	RtPb5-Line-Tad1	pb01	Supercontig 1.83	16170	20163	3993
63	RtPb5-Line-Tad1	pb01	Supercontig 1.86	9001	12922	3921
64	RtPb5-Line-Tad1	pb01	Supercontig 1.97	6068	10266	4198
65	RtPb5-Line-Tad1	pb01	Supercontig 1.104	356	4410	4054
1	RtPb5-Line-Tad1	pb03	Supercontig 1.1	1699061	1703053	3992
2	RtPb5-Line-Tad1	pb03	Supercontig 1.1	2968810	2972802	3992
3	RtPb5-Line-Tad1	pb03	Supercontig 1.1	958663	962652	3989
4	RtPb5-Line-Tad1	pb03	Supercontig 1.2	676276	680269	3993
5	RtPb5-Line-Tad1	pb03	Supercontig 1.2	1172555	1176547	3992
6	RtPb5-Line-Tad1	pb03	Supercontig 1.3	795928	799920	3992
7	RtPb5-Line-Tad1	pb03	Supercontig 1.3	1625259	1629251	3992
8	RtPb5-Line-Tad1	pb03	Supercontig 1.3	2965741	2969371	3630
9	RtPb5-Line-Tad1	pb03	Supercontig 1.6	1820623	1824504	3881
10	RtPb5-Line-Tad1	pb03	Supercontig 1.6	1762599	1766398	3799
11	RtPb5-Line-Tad1	pb03	Supercontig 1.6	1874824	1878525	3701
12	RtPb5-Line-Tad1	pb03	Supercontig 1.6	1815048	1818564	3516
13	RtPb5-Line-Tad1	pb03	Supercontig 1.8	1474934	1478760	3826
14	RtPb5-Line-Tad1	pb03	Supercontig 1.8	1394767	1398431	3664
15	RtPb5-Line-Tad1	pb03	Supercontig 1.10	1073379	1077371	3992
16	RtPb5-Line-Tad1	pb03	Supercontig 1.10	1079308	1083135	3827
17	RtPb5-Line-Tad1	pb03	Supercontig 1.11	37093	40975	3882
18	RtPb5-Line-Tad1	pb03	Supercontig 1.14	177065	181060	3995
19	RtPb5-Line-Tad1	pb03	Supercontig 1.14	183012	187004	3992
20	RtPb5-Line-Tad1	pb03	Supercontig 1.15	97125	100917	3792
21	RtPb5-Line-Tad1	pb03	Supercontig 1.17	131669	135655	3986
22	RtPb5-Line-Tad1	pb03	Supercontig 1.22	87586	91413	3827
23	RtPb5-Line-Tad1	pb03	Supercontig 1.22	119786	123612	3826
24	RtPb5-Line-Tad1	pb03	Supercontig 1.23	125149	129141	3992
25	RtPb5-Line-Tad1	pb03	Supercontig 1.24	79160	82858	3698
26	RtPb5-Line-Tad1	pb03	Supercontig 1.26	12587	16135	3548
27	RtPb5-Line-Tad1	pb03	Supercontig 1.27	45489	49485	3996
28	RtPb5-Line-Tad1	pb03	Supercontig 1.30	18374	22199	3825
29	RtPb5-Line-Tad1	pb03	Supercontig 1.33	2696	8581	5885
30	RtPb5-Line-Tad1	pb03	Supercontig 1.33	16461	20453	3992
31	RtPb5-Line-Tad1	pb03	Supercontig 1.33	10529	14516	3987
32	RtPb5-Line-Tad1	pb03	Supercontig 1.37	22539	26299	3760
33	RtPb5-Line-Tad1	pb03	Supercontig 1.40	14799	18528	3729
34	RtPb5-Line-Tad1	pb03	Supercontig 1.49	8974	12761	3787
1	RtPb5-Line-Tad1	pb18	Supercontig 1.3	3186875	3190849	3974
2	RtPb5-Line-Tad1	pb18	Supercontig 1.4	448911	452900	3989
3	RtPb5-Line-Tad1	pb18	Supercontig 1.4	1374884	1378873	3989
4	RtPb5-Line-Tad1	pb18	Supercontig 1.5	69806	79215	9409
5	RtPb5-Line-Tad1	pb18	Supercontig 1.5	1949884	1953765	3881
6	RtPb5-Line-Tad1	pb18	Supercontig 1.6	571429	575418	3989
7	RtPb5-Line-Tad1	pb18	Supercontig 1.8	600288	604277	3989
8	RtPb5-Line-Tad1	pb18	Supercontig 1.9	1063560	1067539	3979
9	RtPb5-Line-Tad1	pb18	Supercontig 1.9	985405	989288	3883
10	RtPb5-Line-Tad1	pb18	Supercontig 1.10	23080	32890	9810
11	RtPb5-Line-Tad1	pb18	Supercontig 1.11	202982	206971	3989
12	RtPb5-Line-Tad1	pb18	Supercontig 1.12	204925	208914	3989
13	RtPb5-Line-Tad1	pb18	Supercontig 1.12	773995	777876	3881
14	RtPb5-Line-Tad1	pb18	Supercontig 1.12	920524	924263	3739
15	RtPb5-Line-Tad1	pb18	Supercontig 1.12	908830	912546	3716
16	RtPb5-Line-Tad1	pb18	Supercontig 1.14	191219	194914	3695
17	RtPb5-Line-Tad1	pb18	Supercontig 1.16	139148	142173	3025
18	RtPb5-Line-Tad1	pb18	Supercontig 1.19	151853	155858	4005
19	RtPb5-Line-Tad1	pb18	Supercontig 1.19	121204	125098	3894
20	RtPb5-Line-Tad1	pb18	Supercontig 1.19	47108	50962	3854
21	RtPb5-Line-Tad1	pb18	Supercontig 1.20	41907	45897	3990
22	RtPb5-Line-Tad1	pb18	Supercontig 1.20	47821	51810	3989
23	RtPb5-Line-Tad1	pb18	Supercontig 1.21	71653	75642	3989
24	RtPb5-Line-Tad1	pb18	Supercontig 1.21	64438	68324	3886
25	RtPb5-Line-Tad1	pb18	Supercontig 1.21	116549	120433	3884
26	RtPb5-Line-Tad1	pb18	Supercontig 1.22	17929	21809	3880
27	RtPb5-Line-Tad1	pb18	Supercontig 1.22	43303	47179	3876
28	RtPb5-Line-Tad1	pb18	Supercontig 1.26	54627	58523	3896
29	RtPb5-Line-Tad1	pb18	Supercontig 1.26	88890	92597	3707
30	RtPb5-Line-Tad1	pb18	Supercontig 1.27	3559	7038	3479
31	RtPb5-Line-Tad1	pb18	Supercontig 1.36	12603	16483	3880

## Sheet: summary
TE	Genomes	sum
RTPc1-Gypsy	Pb01	57
	Pb03	15
	Pb18	39
	Total	111
RTPc2-Gypsy	Pb01	105
	Pb03	9
	Pb18	88
	Total	202
RTPc3-Copia	Pb01	5
	Pb03	10
	Pb18	3
	Total	18
RTPc4-Copia	Pb01	66
	Pb03	28
	Pb18	9
	Total	103
RTPc5-Line-Tad1	Pb01	65
	Pb03	34
	Pb18	31
	Total	130
Total predicted		564

## Sheet: GC content
Element name	Family	media %GC content
RTPc1	Gypsy	0.395
RTPc2	Gypsy	0.217
RTPc3	Copia	0.463
RTPc4	Copia	0.361
RTPc5	Line	0.428
All elements		0.373

## Sheet: GC content tab
RTPC1			RTPC2			RTPC3			RTPC4			RTPC5	%
GC content	0.3359		GC content	0.3349		GC content	0.4345		GC content	0.3842		GC content	0.3715
GC content	0.3735		GC content	0.3721		GC content	0.4072		GC content	0.3587		GC content	0.382
GC content	0.3243		GC content	0.3645		GC content	0.428		GC content	0.3514		GC content	0.3718
GC content	0.314		GC content	0.3578		GC content	0.4149		GC content	0.3363		GC content	0.3762
GC content	0.378		GC content	0.3384		GC content	0.4333		GC content	0.3502		GC content	0.3309
GC content	0.4634		GC content	0.3365		GC content	0.4819		GC content	0.3492		GC content	0.5048
GC content	0.3481		GC content	0.3397		GC content	0.4888		GC content	0.3366		GC content	0.4834
GC content	0.4654		GC content	0.3603		GC content	0.494		GC content	0.3395		GC content	0.4687
GC content	0.4133		GC content	0.3521		GC content	0.4859		GC content	0.4859		GC content	0.5
GC content	0.3729		GC content	0.3187		GC content	0.4618		GC content	0.4805		GC content	0.5027
GC content	0.4523		GC content	0.3647		GC content	0.4668		GC content	0.3701		GC content	0.4831
GC content	0.4088		GC content	0.3549		GC content	0.4872		GC content	0.4007		GC content	0.3939
GC content	0.4642		GC content	0.3763		GC content	0.4242		GC content	0.3827		GC content	0.4866
GC content	0.4326		GC content	0.3408		GC content	0.4946		GC content	0.3869		GC content	0.5026
GC content	0.4499		GC content	0.3552		GC content	0.4569		GC content	0.3279		GC content	0.4952
GC content	0.4734		GC content	0.3259		GC content	0.4983		GC content	0.3335		GC content	0.5062
GC content	0.4682		GC content	0.3514		GC content	0.4809		GC content	0.373		GC content	0.4957
GC content	0.4611		GC content	0.3432		GC content	0.4961		GC content	0.3918		GC content	0.486
GC content	0.3975		GC content	0.3668		media	0.463072		GC content	0.373		GC content	0.5
GC content	0.4166		GC content	0.3598					GC content	0.3909		GC content	0.5
GC content	0.4003		GC content	0.3461					GC content	0.3165		GC content	0.4988
GC content	0.3941		GC content	0.3527					GC content	0.4024		GC content	0.4876
GC content	0.4775		GC content	0.3483					GC content	0.37		GC content	0.5067
GC content	0.4097		GC content	0.3589					GC content	0.3657		GC content	0.4766
GC content	0.4689		GC content	0.3131					GC content	0.3601		GC content	0.4781
GC content	0.4671		GC content	0.3661					GC content	0.362		GC content	0.4905
GC content	0.4117		GC content	0.361					GC content	0.3259		GC content	0.4902
GC content	0.3698		GC content	0.3448					GC content	0.3511		GC content	0.4871
GC content	0.4754		GC content	0.3532					GC content	0.3673		GC content	0.4987
GC content	0.3998		GC content	0.3551					GC content	0.369		GC content	0.5038
GC content	0.3866		GC content	0.3662					GC content	0.3469		GC content	0.5
GC content	0.3953		GC content	0.3531					GC content	0.369		GC content	0.5043
GC content	0.4166		GC content	0.3386					GC content	0.3529		GC content	0.4671
GC content	0.2902		GC content	0.3777					GC content	0.3289		GC content	0.4932
GC content	0.4123		GC content	0.3469					GC content	0.3318		GC content	0.5145
GC content	0.3525		GC content	0.3165					GC content	0.3359		GC content	0.3349
GC content	0.3945		GC content	0.3509					GC content	0.2898		GC content	0.5023
GC content	0.3732		GC content	0.3401					GC content	0.3145		GC content	0.5022
GC content	0.3944		GC content	0.3406					GC content	0.3538		GC content	0.4816
GC content	0.3921		GC content	0.3474					GC content	0.3538		GC content	0.3945
GC content	0.357		GC content	0.3223					GC content	0.3195		GC content	0.5102
GC content	0.2991		GC content	0.3313					GC content	0.3689		GC content	0.501
GC content	0.3837		GC content	0.3307					GC content	0.3572		GC content	0.4965
GC content	0.3116		GC content	0.332					GC content	0.2867		GC content	0.3578
GC content	0.3089		GC content	0.3604					GC content	0.356		GC content	0.4958
GC content	0.3181		GC content	0.3545					GC content	0.3665		GC content	0.4687
GC content	0.3174		GC content	0.3388					GC content	0.3228		GC content	0.4834
GC content	0.2863		GC content	0.3297					GC content	0.3847		GC content	0.4964
GC content	0.3129		GC content	0.3278					GC content	0.3325		GC content	0.3798
GC content	0.3165		GC content	0.3583					GC content	0.3658		GC content	0.4961
GC content	0.2978		GC content	0.3125					GC content	0.3067		GC content	0.3885
GC content	0.2899		GC content	0.3211					GC content	0.3167		GC content	0.3794
GC content	0.4497		GC content	0.3512					GC content	0.3236		GC content	0.3921
GC content	0.3134		GC content	0.3257					GC content	0.3514		GC content	0.3808
GC content	0.2897		GC content	0.35					GC content	0.3446		GC content	0.3637
GC content	0.2951		GC content	0.3501					GC content	0.3197		GC content	0.3877
GC content	0.4671		GC content	0.3643					GC content	0.3359		GC content	0.3811
GC content	0.3697		GC content	0.3147					GC content	0.3049		GC content	0.3731
GC content	0.4713		GC content	0.3441					GC content	0.2862		GC content	0.3777
GC content	0.4068		GC content	0.3277					GC content	0.3486		GC content	0.3639
GC content	0.4683		GC content	0.3487					GC content	0.3169		GC content	0.3749
GC content	0.3654		GC content	0.3618					GC content	0.3195		GC content	0.3619
GC content	0.3914		GC content	0.3632					GC content	0.3348		GC content	0.4423
GC content	0.4287		GC content	0.338					GC content	0.3448		GC content	0.4869
GC content	0.4615		GC content	0.3605					GC content	0.3427		GC content	0.4158
GC content	0.4614		GC content	0.3281					GC content	0.274		GC content	0.3565
GC content	0.4394		GC content	0.3303					GC content	0.4215		GC content	0.4062
GC content	0.4668		GC content	0.3499					GC content	0.3567		GC content	0.5055
GC content	0.4211		GC content	0.3184					GC content	0.3345		GC content	0.504
GC content	0.4121		GC content	0.3094					GC content	0.4977		GC content	0.5021
GC content	0.3676		GC content	0.3461					GC content	0.4761		GC content	0.5014
GC content	0.4567		GC content	0.3499					GC content	0.4629		GC content	0.5066
GC content	0.3837		GC content	0.3647					GC content	0.4195		GC content	0.5123
GC content	0.3716		GC content	0.3501					GC content	0.4214		GC content	0.5011
GC content	0.4321		GC content	0.3609					GC content	0.3789		GC content	0.5013
GC content	0.4642		GC content	0.3537					GC content	0.4253		GC content	0.4994
GC content	0.4296		GC content	0.3356					GC content	0.3813		GC content	0.5094
GC content	0.4799		GC content	0.3122					GC content	0.4584		GC content	0.5109
GC content	0.4334		GC content	0.3431					GC content	0.4508		GC content	0.4958
GC content	0.3978		GC content	0.3099					GC content	0.3986		GC content	0.419
GC content	0.4631		GC content	0.3544					GC content	0.355		GC content	0.4431
GC content	0.4623		GC content	0.3391					GC content	0.3757		GC content	0.3342
GC content	0.4663		GC content	0.3428					GC content	0.3809		GC content	0.3672
GC content	0.425		GC content	0.3518					GC content	0.3002		GC content	0.3447
GC content	0.468		GC content	0.3388					GC content	0.2972		GC content	0.4152
GC content	0.4555		GC content	0.3095					GC content	0.3213		GC content	0.311
GC content	0.4683		GC content	0.3427					GC content	0.3326		GC content	0.3612
GC content	0.4545		GC content	0.3403					GC content	0.3102		GC content	0.3653
GC content	0.4725		GC content	0.378					GC content	0.2925		GC content	0.4026
GC content	0.4171		GC content	0.3103					GC content	0.3195		GC content	0.3879
GC content	0.4423		GC content	0.3367					GC content	0.3054		GC content	0.3163
GC content	0.4401		GC content	0.3387					GC content	0.3055		GC content	0.3149
GC content	0.4611		GC content	0.3094					GC content	0.3396		GC content	0.3499
GC content	0.4178		GC content	0.3265					GC content	0.3229		GC content	0.2915
GC content	0.4039		GC content	0.3854					GC content	0.3281		GC content	0.3018
GC content	0.3712		GC content	0.3057					GC content	0.3601		GC content	0.31
GC content	0.3894		GC content	0.3478					GC content	0.4994		GC content	0.3158
GC content	0.4001		GC content	0.3474					GC content	0.478		GC content	0.2995
GC content	0.3945		GC content	0.3244					GC content	0.4919		GC content	0.3179
GC content	0.3483		GC content	0.3582					GC content	0.4209		GC content	0.4245
GC content	0.3535		GC content	0.37					GC content	0.4363		GC content	0.4229
GC content	0.3506		GC content	0.3304					GC content	0.3624		GC content	0.3949
GC content	0.3718		GC content	0.3398					GC content	0.2791		GC content	0.4699
GC content	0.3745		GC content	0.3351					media	0.361167		GC content	0.5095
GC content	0.3483		GC content	0.3381								GC content	0.4533
GC content	0.3455		GC content	0.3607								GC content	0.5015
GC content	0.3757		GC content	0.4189								GC content	0.4564
GC content	0.3819		GC content	0.4078								GC content	0.4992
GC content	0.344		GC content	0.3854								GC content	0.4446
GC content	0.3941		GC content	0.3698								GC content	0.5093
GC content	0.3258		GC content	0.3494								GC content	0.4965
media	0.395331		GC content	0.3481								GC content	0.4018
			GC content	0.2901								GC content	0.4194
			GC content	0.3611								GC content	0.3799
			GC content	0.3125								GC content	0.3818
			GC content	0.3268								GC content	0.38
			GC content	0.4478								GC content	0.3677
			GC content	0.4253								GC content	0.3788
			GC content	0.3879								GC content	0.3689
			GC content	0.4169								GC content	0.3689
			GC content	0.4784								GC content	0.3421
			GC content	0.4558								GC content	0.3868
			GC content	0.3596								GC content	0.3572
			GC content	0.3416								GC content	0.3527
			GC content	0.3784								GC content	0.3568
			GC content	0.3683								GC content	0.3087
			GC content	0.3413								GC content	0.3157
			GC content	0.3186								GC content	0.3329
			GC content	0.3385								GC content	0.4089
			GC content	0.3725								GC content	0.3818
			GC content	0.3354								media	0.428187
			GC content	0.3932
			GC content	0.4056
			GC content	0.3502
			GC content	0.3687
			GC content	0.349
			GC content	0.3096
			GC content	0.339
			GC content	0.3579
			GC content	0.3613
			GC content	0.3918
			GC content	0.3606
			GC content	0.3891
			GC content	0.343
			GC content	0.3786
			GC content	0.337
			GC content	0.3296
			GC content	0.3579
			GC content	0.3253
			GC content	0.3259
			GC content	0.378
			GC content	0.3432
			GC content	0.321
			GC content	0.3229
			GC content	0.3346
			GC content	0.3785
			GC content	0.3198
			GC content	0.3292
			GC content	0.3316
			GC content	0.3549
			GC content	0.3424
			GC content	0.3482
			GC content	0.3292
			GC content	0.3359
			GC content	0.299
			GC content	0.3628
			GC content	0.3717
			GC content	0.3337
			GC content	0.3336
			GC content	0.3248
			GC content	0.3193
			GC content	0.4082
			GC content	0.3737
			GC content	0.3369
			GC content	0.3492
			GC content	0.3333
			media	0.216759

## Sheet: LTR Solo
Putative RT element	Genome	Supercontig number	start	end	length
RtPc1-Gypsy	Pb01	Supercontig 1.1	538315	538559	244			Pb01	Pb03	Pb18	total
RtPc1-Gypsy	Pb01	Supercontig 1.11	917259	917500	241		RtPc1	14	44	62	120
RtPc1-Gypsy	Pb01	Supercontig 1.12	217979	218198	219		RtPc2	147	3	68	218
RtPc1-Gypsy	Pb01	Supercontig 1.14	647134	647378	244		RtPc3	10	14	10	34
RtPc1-Gypsy	Pb01	Supercontig 1.22	175534	175774	240		RtPc4	51	20	24	95
RtPc1-Gypsy	Pb01	Supercontig 1.22	418031	418273	242		total	222	81	164	467
RtPc1-Gypsy	Pb01	Supercontig 1.22	424787	425006	219
RtPc1-Gypsy	Pb01	Supercontig 1.30	261906	262150	244
RtPc1-Gypsy	Pb01	Supercontig 1.33	225924	226164	240
RtPc1-Gypsy	Pb01	Supercontig 1.39	163401	163645	244
RtPc1-Gypsy	Pb01	Supercontig 1.4	171921	172152	231
RtPc1-Gypsy	Pb01	Supercontig 1.51	65189	65429	240
RtPc1-Gypsy	Pb01	Supercontig 1.63	28379	28619	240
RtPc1-Gypsy	Pb01	Supercontig 1.8	181168	181388	220
RtPc1-Gypsy	Pb03	Supercontig 1.1	1222178	1222427	249
RtPc1-Gypsy	Pb03	Supercontig 1.1	1851567	1851810	243
RtPc1-Gypsy	Pb03	Supercontig 1.1	2624910	2625130	220
RtPc1-Gypsy	Pb03	Supercontig 1.1	3180256	3180488	232
RtPc1-Gypsy	Pb03	Supercontig 1.10	94234	94465	231
RtPc1-Gypsy	Pb03	Supercontig 1.10	1024212	1024455	243
RtPc1-Gypsy	Pb03	Supercontig 1.11	125902	126145	243
RtPc1-Gypsy	Pb03	Supercontig 1.11	887723	887952	229
RtPc1-Gypsy	Pb03	Supercontig 1.12	58301	58543	242
RtPc1-Gypsy	Pb03	Supercontig 1.14	23184	23415	231
RtPc1-Gypsy	Pb03	Supercontig 1.15	85776	86002	226
RtPc1-Gypsy	Pb03	Supercontig 1.17	61797	62022	225
RtPc1-Gypsy	Pb03	Supercontig 1.19	146398	146642	244
RtPc1-Gypsy	Pb03	Supercontig 1.19	147027	147268	241
RtPc1-Gypsy	Pb03	Supercontig 1.2	72662	72890	228
RtPc1-Gypsy	Pb03	Supercontig 1.2	568712	568955	243
RtPc1-Gypsy	Pb03	Supercontig 1.2	753954	754198	244
RtPc1-Gypsy	Pb03	Supercontig 1.2	755879	756123	244
RtPc1-Gypsy	Pb03	Supercontig 1.2	799284	799501	217
RtPc1-Gypsy	Pb03	Supercontig 1.2	2059041	2059284	243
RtPc1-Gypsy	Pb03	Supercontig 1.21	101836	102063	227
RtPc1-Gypsy	Pb03	Supercontig 1.22	9644	9867	223
RtPc1-Gypsy	Pb03	Supercontig 1.22	25746	25988	242
RtPc1-Gypsy	Pb03	Supercontig 1.22	102321	102546	225
RtPc1-Gypsy	Pb03	Supercontig 1.24	61280	61521	241
RtPc1-Gypsy	Pb03	Supercontig 1.24	75978	76222	244
RtPc1-Gypsy	Pb03	Supercontig 1.25	101969	102212	243
RtPc1-Gypsy	Pb03	Supercontig 1.28	6473	6709	236
RtPc1-Gypsy	Pb03	Supercontig 1.29	25990	26233	243
RtPc1-Gypsy	Pb03	Supercontig 1.3	108331	108573	242
RtPc1-Gypsy	Pb03	Supercontig 1.3	555707	555933	226
RtPc1-Gypsy	Pb03	Supercontig 1.3	2399128	2399370	242
RtPc1-Gypsy	Pb03	Supercontig 1.3	2816257	2816500	243
RtPc1-Gypsy	Pb03	Supercontig 1.3	2963682	2963924	242
RtPc1-Gypsy	Pb03	Supercontig 1.32	45723	45964	241
RtPc1-Gypsy	Pb03	Supercontig 1.34	43191	43434	243
RtPc1-Gypsy	Pb03	Supercontig 1.36	31103	31332	229
RtPc1-Gypsy	Pb03	Supercontig 1.4	1218041	1218283	242
RtPc1-Gypsy	Pb03	Supercontig 1.4	1810438	1810673	235
RtPc1-Gypsy	Pb03	Supercontig 1.49	1775	2006	231
RtPc1-Gypsy	Pb03	Supercontig 1.6	1871884	1872115	231
RtPc1-Gypsy	Pb03	Supercontig 1.7	971510	971754	244
RtPc1-Gypsy	Pb03	Supercontig 1.7	1471090	1471300	210
RtPc1-Gypsy	Pb03	Supercontig 1.8	448332	448569	237
RtPc1-Gypsy	Pb18	Supercontig 1.1	1019960	1020202	242
RtPc1-Gypsy	Pb18	Supercontig 1.1	1460936	1461156	220
RtPc1-Gypsy	Pb18	Supercontig 1.1	3323221	3323458	237
RtPc1-Gypsy	Pb18	Supercontig 1.1	3934312	3934552	240
RtPc1-Gypsy	Pb18	Supercontig 1.12	926752	926993	241
RtPc1-Gypsy	Pb18	Supercontig 1.13	56703	56945	242
RtPc1-Gypsy	Pb18	Supercontig 1.16	68009	68253	244
RtPc1-Gypsy	Pb18	Supercontig 1.18	15082	15322	240
RtPc1-Gypsy	Pb18	Supercontig 1.18	122494	122731	237
RtPc1-Gypsy	Pb18	Supercontig 1.19	79973	80203	230
RtPc1-Gypsy	Pb18	Supercontig 1.19	167885	168126	241
RtPc1-Gypsy	Pb18	Supercontig 1.2	1342218	1342458	240
RtPc1-Gypsy	Pb18	Supercontig 1.2	1939087	1939322	235
RtPc1-Gypsy	Pb18	Supercontig 1.2	2839694	2839937	243
RtPc1-Gypsy	Pb18	Supercontig 1.2	2938662	2938902	240
RtPc1-Gypsy	Pb18	Supercontig 1.20	119598	119817	219
RtPc1-Gypsy	Pb18	Supercontig 1.20	131352	131581	229
RtPc1-Gypsy	Pb18	Supercontig 1.20	132734	132974	240
RtPc1-Gypsy	Pb18	Supercontig 1.20	140749	140989	240
RtPc1-Gypsy	Pb18	Supercontig 1.23	67826	68066	240
RtPc1-Gypsy	Pb18	Supercontig 1.24	83146	83386	240
RtPc1-Gypsy	Pb18	Supercontig 1.26	2319	2544	225
RtPc1-Gypsy	Pb18	Supercontig 1.27	36077	36317	240
RtPc1-Gypsy	Pb18	Supercontig 1.28	31586	31827	241
RtPc1-Gypsy	Pb18	Supercontig 1.28	94160	94399	239
RtPc1-Gypsy	Pb18	Supercontig 1.29	67896	68137	241
RtPc1-Gypsy	Pb18	Supercontig 1.3	1211089	1211338	249
RtPc1-Gypsy	Pb18	Supercontig 1.3	1221391	1221625	234
RtPc1-Gypsy	Pb18	Supercontig 1.3	1521031	1521275	244
RtPc1-Gypsy	Pb18	Supercontig 1.3	1646747	1646991	244
RtPc1-Gypsy	Pb18	Supercontig 1.3	2631048	2631278	230
RtPc1-Gypsy	Pb18	Supercontig 1.3	2631389	2631629	240
RtPc1-Gypsy	Pb18	Supercontig 1.3	3184337	3184569	232
RtPc1-Gypsy	Pb18	Supercontig 1.30	44926	45155	229
RtPc1-Gypsy	Pb18	Supercontig 1.31	23830	24045	215
RtPc1-Gypsy	Pb18	Supercontig 1.31	44434	44675	241
RtPc1-Gypsy	Pb18	Supercontig 1.34	22982	23215	233
RtPc1-Gypsy	Pb18	Supercontig 1.35	18154	18383	229
RtPc1-Gypsy	Pb18	Supercontig 1.39	529	763	234
RtPc1-Gypsy	Pb18	Supercontig 1.39	11563	11805	242
RtPc1-Gypsy	Pb18	Supercontig 1.4	1442434	1442678	244
RtPc1-Gypsy	Pb18	Supercontig 1.4	2447408	2447639	231
RtPc1-Gypsy	Pb18	Supercontig 1.4	2463087	2463331	244
RtPc1-Gypsy	Pb18	Supercontig 1.5	426950	427193	243
RtPc1-Gypsy	Pb18	Supercontig 1.5	1874590	1874830	240
RtPc1-Gypsy	Pb18	Supercontig 1.5	1922104	1922344	240
RtPc1-Gypsy	Pb18	Supercontig 1.5	1992974	1993213	239
RtPc1-Gypsy	Pb18	Supercontig 1.5	2038914	2039147	233
RtPc1-Gypsy	Pb18	Supercontig 1.5	2106585	2106825	240
RtPc1-Gypsy	Pb18	Supercontig 1.51	7261	7503	242
RtPc1-Gypsy	Pb18	Supercontig 1.56	18	260	242
RtPc1-Gypsy	Pb18	Supercontig 1.6	161493	161731	238
RtPc1-Gypsy	Pb18	Supercontig 1.6	445645	445887	242
RtPc1-Gypsy	Pb18	Supercontig 1.6	1953634	1953880	246
RtPc1-Gypsy	Pb18	Supercontig 1.7	110342	110584	242
RtPc1-Gypsy	Pb18	Supercontig 1.7	634834	635057	223
RtPc1-Gypsy	Pb18	Supercontig 1.8	1107368	1107581	213
RtPc1-Gypsy	Pb18	Supercontig 1.8	1190268	1190506	238
RtPc1-Gypsy	Pb18	Supercontig 1.9	116028	116263	235
RtPc1-Gypsy	Pb18	Supercontig 1.9	183793	184036	243
RtPc1-Gypsy	Pb18	Supercontig 1.9	723107	723348	241
RtPc1-Gypsy	Pb18	Supercontig 1.9	999005	999235	230
RTPc2-Gypsy	Pb01	Supercontig 1.1	91787	91971	184
RTPc2-Gypsy	Pb01	Supercontig 1.1	94122	94307	185
RTPc2-Gypsy	Pb01	Supercontig 1.1	414643	414830	187
RTPc2-Gypsy	Pb01	Supercontig 1.1	729433	729620	187
RTPc2-Gypsy	Pb01	Supercontig 1.1	1045298	1045485	187
RTPc2-Gypsy	Pb01	Supercontig 1.1	1046202	1046381	179
RTPc2-Gypsy	Pb01	Supercontig 1.1	1065111	1065250	139
RTPc2-Gypsy	Pb01	Supercontig 1.1	1089257	1089436	179
RTPc2-Gypsy	Pb01	Supercontig 1.1	2217450	2217637	187
RTPc2-Gypsy	Pb01	Supercontig 1.10	4956	5143	187
RTPc2-Gypsy	Pb01	Supercontig 1.10	117753	117940	187
RTPc2-Gypsy	Pb01	Supercontig 1.10	663277	663464	187
RTPc2-Gypsy	Pb01	Supercontig 1.10	674469	674656	187
RTPc2-Gypsy	Pb01	Supercontig 1.100	3233	3420	187
RTPc2-Gypsy	Pb01	Supercontig 1.100	6837	7020	183
RTPc2-Gypsy	Pb01	Supercontig 1.11	16589	16776	187
RTPc2-Gypsy	Pb01	Supercontig 1.11	93217	93404	187
RTPc2-Gypsy	Pb01	Supercontig 1.11	104185	104370	185
RTPc2-Gypsy	Pb01	Supercontig 1.11	920986	921173	187
RTPc2-Gypsy	Pb01	Supercontig 1.12	27267	27445	178
RTPc2-Gypsy	Pb01	Supercontig 1.12	29078	29257	179
RTPc2-Gypsy	Pb01	Supercontig 1.12	110891	111059	168
RTPc2-Gypsy	Pb01	Supercontig 1.12	111839	112026	187
RTPc2-Gypsy	Pb01	Supercontig 1.12	123394	123573	179
RTPc2-Gypsy	Pb01	Supercontig 1.12	126062	126234	172
RTPc2-Gypsy	Pb01	Supercontig 1.12	207451	207636	185
RTPc2-Gypsy	Pb01	Supercontig 1.13	724932	725116	184
RTPc2-Gypsy	Pb01	Supercontig 1.13	757175	757351	176
RTPc2-Gypsy	Pb01	Supercontig 1.13	821910	822088	178
RTPc2-Gypsy	Pb01	Supercontig 1.13	852520	852707	187
RTPc2-Gypsy	Pb01	Supercontig 1.13	943024	943211	187
RTPc2-Gypsy	Pb01	Supercontig 1.13	944856	945041	185
RTPc2-Gypsy	Pb01	Supercontig 1.13	965414	965581	167
RTPc2-Gypsy	Pb01	Supercontig 1.14	24137	24324	187
RTPc2-Gypsy	Pb01	Supercontig 1.14	41857	42036	179
RTPc2-Gypsy	Pb01	Supercontig 1.14	415083	415270	187
RTPc2-Gypsy	Pb01	Supercontig 1.14	653832	653997	165
RTPc2-Gypsy	Pb01	Supercontig 1.15	47145	47332	187
RTPc2-Gypsy	Pb01	Supercontig 1.15	85492	85671	179
RTPc2-Gypsy	Pb01	Supercontig 1.15	96405	96592	187
RTPc2-Gypsy	Pb01	Supercontig 1.15	295293	295480	187
RTPc2-Gypsy	Pb01	Supercontig 1.16	251149	251336	187
RTPc2-Gypsy	Pb01	Supercontig 1.16	262125	262304	179
RTPc2-Gypsy	Pb01	Supercontig 1.16	691252	691431	179
RTPc2-Gypsy	Pb01	Supercontig 1.17	27938	28125	187
RTPc2-Gypsy	Pb01	Supercontig 1.18	98555	98735	180
RTPc2-Gypsy	Pb01	Supercontig 1.19	407100	407287	187
RTPc2-Gypsy	Pb01	Supercontig 1.19	571296	571483	187
RTPc2-Gypsy	Pb01	Supercontig 1.2	1586578	1586765	187
RTPc2-Gypsy	Pb01	Supercontig 1.20	641139	641326	187
RTPc2-Gypsy	Pb01	Supercontig 1.20	642174	642346	172
RTPc2-Gypsy	Pb01	Supercontig 1.21	218203	218390	187
RTPc2-Gypsy	Pb01	Supercontig 1.21	584971	585150	179
RTPc2-Gypsy	Pb01	Supercontig 1.22	3169	3336	167
RTPc2-Gypsy	Pb01	Supercontig 1.22	3952	4122	170
RTPc2-Gypsy	Pb01	Supercontig 1.22	9161	9348	187
RTPc2-Gypsy	Pb01	Supercontig 1.22	13912	14092	180
RTPc2-Gypsy	Pb01	Supercontig 1.22	14586	14773	187
RTPc2-Gypsy	Pb01	Supercontig 1.22	19206	19376	170
RTPc2-Gypsy	Pb01	Supercontig 1.22	425319	425506	187
RTPc2-Gypsy	Pb01	Supercontig 1.22	586999	587140	141
RTPc2-Gypsy	Pb01	Supercontig 1.25	355254	355441	187
RTPc2-Gypsy	Pb01	Supercontig 1.25	366325	366512	187
RTPc2-Gypsy	Pb01	Supercontig 1.26	122522	122709	187
RTPc2-Gypsy	Pb01	Supercontig 1.26	252010	252197	187
RTPc2-Gypsy	Pb01	Supercontig 1.28	39528	39715	187
RTPc2-Gypsy	Pb01	Supercontig 1.28	42283	42470	187
RTPc2-Gypsy	Pb01	Supercontig 1.29	30025	30203	178
RTPc2-Gypsy	Pb01	Supercontig 1.29	57321	57508	187
RTPc2-Gypsy	Pb01	Supercontig 1.29	64458	64636	178
RTPc2-Gypsy	Pb01	Supercontig 1.3	199832	200010	178
RTPc2-Gypsy	Pb01	Supercontig 1.3	208206	208393	187
RTPc2-Gypsy	Pb01	Supercontig 1.3	210608	210795	187
RTPc2-Gypsy	Pb01	Supercontig 1.3	492355	492525	170
RTPc2-Gypsy	Pb01	Supercontig 1.3	557259	557411	152
RTPc2-Gypsy	Pb01	Supercontig 1.3	609609	609796	187
RTPc2-Gypsy	Pb01	Supercontig 1.3	761515	761702	187
RTPc2-Gypsy	Pb01	Supercontig 1.3	1369998	1370170	172
RTPc2-Gypsy	Pb01	Supercontig 1.3	1505932	1506119	187
RTPc2-Gypsy	Pb01	Supercontig 1.3	1507547	1507734	187
RTPc2-Gypsy	Pb01	Supercontig 1.3	1518519	1518700	181
RTPc2-Gypsy	Pb01	Supercontig 1.3	1522325	1522512	187
RTPc2-Gypsy	Pb01	Supercontig 1.3	1589110	1589288	178
RTPc2-Gypsy	Pb01	Supercontig 1.3	1591451	1591623	172
RTPc2-Gypsy	Pb01	Supercontig 1.32	161929	162109	180
RTPc2-Gypsy	Pb01	Supercontig 1.33	46089	46261	172
RTPc2-Gypsy	Pb01	Supercontig 1.33	154355	154542	187
RTPc2-Gypsy	Pb01	Supercontig 1.33	167237	167416	179
RTPc2-Gypsy	Pb01	Supercontig 1.33	171088	171275	187
RTPc2-Gypsy	Pb01	Supercontig 1.33	184538	184725	187
RTPc2-Gypsy	Pb01	Supercontig 1.33	207832	208011	179
RTPc2-Gypsy	Pb01	Supercontig 1.33	227786	227966	180
RTPc2-Gypsy	Pb01	Supercontig 1.34	115219	115406	187
RTPc2-Gypsy	Pb01	Supercontig 1.35	167314	167501	187
RTPc2-Gypsy	Pb01	Supercontig 1.35	170799	170980	181
RTPc2-Gypsy	Pb01	Supercontig 1.37	17923	18102	179
RTPc2-Gypsy	Pb01	Supercontig 1.37	104087	104274	187
RTPc2-Gypsy	Pb01	Supercontig 1.38	56044	56215	171
RTPc2-Gypsy	Pb01	Supercontig 1.38	72609	72796	187
RTPc2-Gypsy	Pb01	Supercontig 1.39	50715	50881	166
RTPc2-Gypsy	Pb01	Supercontig 1.39	95860	96040	180
RTPc2-Gypsy	Pb01	Supercontig 1.39	117437	117605	168
RTPc2-Gypsy	Pb01	Supercontig 1.4	5909	6096	187
RTPc2-Gypsy	Pb01	Supercontig 1.4	15833	16018	185
RTPc2-Gypsy	Pb01	Supercontig 1.4	17843	18025	182
RTPc2-Gypsy	Pb01	Supercontig 1.4	71756	71941	185
RTPc2-Gypsy	Pb01	Supercontig 1.4	190418	190605	187
RTPc2-Gypsy	Pb01	Supercontig 1.4	193800	193987	187
RTPc2-Gypsy	Pb01	Supercontig 1.4	1011773	1011960	187
RTPc2-Gypsy	Pb01	Supercontig 1.4	1411131	1411302	171
RTPc2-Gypsy	Pb01	Supercontig 1.40	74282	74469	187
RTPc2-Gypsy	Pb01	Supercontig 1.43	86921	87108	187
RTPc2-Gypsy	Pb01	Supercontig 1.44	136652	136839	187
RTPc2-Gypsy	Pb01	Supercontig 1.45	11462	11649	187
RTPc2-Gypsy	Pb01	Supercontig 1.45	55806	55993	187
RTPc2-Gypsy	Pb01	Supercontig 1.45	67516	67688	172
RTPc2-Gypsy	Pb01	Supercontig 1.46	87234	87413	179
RTPc2-Gypsy	Pb01	Supercontig 1.46	89567	89746	179
RTPc2-Gypsy	Pb01	Supercontig 1.47	76704	76877	173
RTPc2-Gypsy	Pb01	Supercontig 1.48	98072	98259	187
RTPc2-Gypsy	Pb01	Supercontig 1.48	108602	108743	141
RTPc2-Gypsy	Pb01	Supercontig 1.49	15357	15544	187
RTPc2-Gypsy	Pb01	Supercontig 1.5	363041	363211	170
RTPc2-Gypsy	Pb01	Supercontig 1.5	669873	670060	187
RTPc2-Gypsy	Pb01	Supercontig 1.51	65518	65705	187
RTPc2-Gypsy	Pb01	Supercontig 1.51	89715	89902	187
RTPc2-Gypsy	Pb01	Supercontig 1.52	34924	35095	171
RTPc2-Gypsy	Pb01	Supercontig 1.52	46078	46265	187
RTPc2-Gypsy	Pb01	Supercontig 1.53	66961	67148	187
RTPc2-Gypsy	Pb01	Supercontig 1.53	78008	78195	187
RTPc2-Gypsy	Pb01	Supercontig 1.54	39668	39855	187
RTPc2-Gypsy	Pb01	Supercontig 1.54	55480	55659	179
RTPc2-Gypsy	Pb01	Supercontig 1.54	66128	66313	185
RTPc2-Gypsy	Pb01	Supercontig 1.56	68357	68544	187
RTPc2-Gypsy	Pb01	Supercontig 1.57	65500	65672	172
RTPc2-Gypsy	Pb01	Supercontig 1.58	40451	40631	180
RTPc2-Gypsy	Pb01	Supercontig 1.6	7211	7398	187
RTPc2-Gypsy	Pb01	Supercontig 1.61	2121	2308	187
RTPc2-Gypsy	Pb01	Supercontig 1.61	4112	4291	179
RTPc2-Gypsy	Pb01	Supercontig 1.74	4407	4594	187
RTPc2-Gypsy	Pb01	Supercontig 1.78	4538	4725	187
RTPc2-Gypsy	Pb01	Supercontig 1.8	595256	595443	187
RTPc2-Gypsy	Pb01	Supercontig 1.8	598165	598347	182
RTPc2-Gypsy	Pb01	Supercontig 1.8	827228	827415	187
RTPc2-Gypsy	Pb01	Supercontig 1.9	10001	10188	187
RTPc2-Gypsy	Pb01	Supercontig 1.9	687263	687448	185
RTPc2-Gypsy	Pb01	Supercontig 1.9	698187	698374	187
RTPc2-Gypsy	Pb03	Supercontig 1.11	55190	55377	187
RTPc2-Gypsy	Pb03	Supercontig 1.11	66107	66294	187
RTPc2-Gypsy	Pb03	Supercontig 1.27	403	590	187
RTPc2-Gypsy	Pb18	Supercontig 1.1	56767	56950	183
RTPc2-Gypsy	Pb18	Supercontig 1.1	912679	912866	187
RTPc2-Gypsy	Pb18	Supercontig 1.1	1237516	1237703	187
RTPc2-Gypsy	Pb18	Supercontig 1.1	3238989	3239169	180
RTPc2-Gypsy	Pb18	Supercontig 1.1	3246300	3246487	187
RTPc2-Gypsy	Pb18	Supercontig 1.11	132427	132614	187
RTPc2-Gypsy	Pb18	Supercontig 1.12	818608	818795	187
RTPc2-Gypsy	Pb18	Supercontig 1.12	821244	821392	148
RTPc2-Gypsy	Pb18	Supercontig 1.12	832178	832358	180
RTPc2-Gypsy	Pb18	Supercontig 1.12	865837	866016	179
RTPc2-Gypsy	Pb18	Supercontig 1.12	876743	876930	187
RTPc2-Gypsy	Pb18	Supercontig 1.13	1858	2045	187
RTPc2-Gypsy	Pb18	Supercontig 1.13	57454	57641	187
RTPc2-Gypsy	Pb18	Supercontig 1.14	244183	244370	187
RTPc2-Gypsy	Pb18	Supercontig 1.16	54041	54228	187
RTPc2-Gypsy	Pb18	Supercontig 1.16	73448	73635	187
RTPc2-Gypsy	Pb18	Supercontig 1.16	279226	279413	187
RTPc2-Gypsy	Pb18	Supercontig 1.16	326043	326230	187
RTPc2-Gypsy	Pb18	Supercontig 1.17	333482	333669	187
RTPc2-Gypsy	Pb18	Supercontig 1.18	14109	14270	161
RTPc2-Gypsy	Pb18	Supercontig 1.18	14271	14456	185
RTPc2-Gypsy	Pb18	Supercontig 1.18	23389	23568	179
RTPc2-Gypsy	Pb18	Supercontig 1.18	37231	37418	187
RTPc2-Gypsy	Pb18	Supercontig 1.19	6502	6689	187
RTPc2-Gypsy	Pb18	Supercontig 1.19	84738	84925	187
RTPc2-Gypsy	Pb18	Supercontig 1.19	165590	165764	174
RTPc2-Gypsy	Pb18	Supercontig 1.19	174157	174344	187
RTPc2-Gypsy	Pb18	Supercontig 1.2	1337518	1337705	187
RTPc2-Gypsy	Pb18	Supercontig 1.2	2510616	2510798	182
RTPc2-Gypsy	Pb18	Supercontig 1.2	2770856	2771021	165
RTPc2-Gypsy	Pb18	Supercontig 1.2	2947858	2948045	187
RTPc2-Gypsy	Pb18	Supercontig 1.20	94388	94575	187
RTPc2-Gypsy	Pb18	Supercontig 1.20	130875	131053	178
RTPc2-Gypsy	Pb18	Supercontig 1.20	143830	144017	187
RTPc2-Gypsy	Pb18	Supercontig 1.21	126675	126862	187
RTPc2-Gypsy	Pb18	Supercontig 1.22	31743	31930	187
RTPc2-Gypsy	Pb18	Supercontig 1.23	3269	3445	176
RTPc2-Gypsy	Pb18	Supercontig 1.23	13901	14081	180
RTPc2-Gypsy	Pb18	Supercontig 1.23	30725	30912	187
RTPc2-Gypsy	Pb18	Supercontig 1.23	79473	79652	179
RTPc2-Gypsy	Pb18	Supercontig 1.23	87031	87218	187
RTPc2-Gypsy	Pb18	Supercontig 1.24	52787	52974	187
RTPc2-Gypsy	Pb18	Supercontig 1.24	93534	93721	187
RTPc2-Gypsy	Pb18	Supercontig 1.24	94048	94235	187
RTPc2-Gypsy	Pb18	Supercontig 1.25	43445	43632	187
RTPc2-Gypsy	Pb18	Supercontig 1.27	40300	40487	187
RTPc2-Gypsy	Pb18	Supercontig 1.27	43021	43200	179
RTPc2-Gypsy	Pb18	Supercontig 1.27	88607	88792	185
RTPc2-Gypsy	Pb18	Supercontig 1.27	99586	99773	187
RTPc2-Gypsy	Pb18	Supercontig 1.28	81614	81801	187
RTPc2-Gypsy	Pb18	Supercontig 1.3	1507505	1507681	176
RTPc2-Gypsy	Pb18	Supercontig 1.30	26514	26702	188
RTPc2-Gypsy	Pb18	Supercontig 1.31	12578	12758	180
RTPc2-Gypsy	Pb18	Supercontig 1.31	23544	23730	186
RTPc2-Gypsy	Pb18	Supercontig 1.34	17251	17437	186
RTPc2-Gypsy	Pb18	Supercontig 1.35	5399	5586	187
RTPc2-Gypsy	Pb18	Supercontig 1.4	2347733	2347918	185
RTPc2-Gypsy	Pb18	Supercontig 1.5	1867901	1868088	187
RTPc2-Gypsy	Pb18	Supercontig 1.5	1998754	1998925	171
RTPc2-Gypsy	Pb18	Supercontig 1.5	2038258	2038442	184
RTPc2-Gypsy	Pb18	Supercontig 1.5	2050799	2050984	185
RTPc2-Gypsy	Pb18	Supercontig 1.5	2116780	2116967	187
RTPc2-Gypsy	Pb18	Supercontig 1.6	1447040	1447227	187
RTPc2-Gypsy	Pb18	Supercontig 1.6	2000330	2000515	185
RTPc2-Gypsy	Pb18	Supercontig 1.8	1099868	1100055	187
RTPc2-Gypsy	Pb18	Supercontig 1.8	1188920	1189107	187
RTPc2-Gypsy	Pb18	Supercontig 1.9	1554	1738	184
RTPc2-Gypsy	Pb18	Supercontig 1.9	128137	128324	187
RtPc3-Copia	Pb01	Supercontig 1.11	860018	860120	102
RtPc3-Copia	Pb01	Supercontig 1.13	636559	636661	102
RtPc3-Copia	Pb01	Supercontig 1.14	641201	641305	104
RtPc3-Copia	Pb01	Supercontig 1.2	1398122	1398224	102
RtPc3-Copia	Pb01	Supercontig 1.3	1560625	1560727	102
RtPc3-Copia	Pb01	Supercontig 1.35	90940	91042	102
RtPc3-Copia	Pb01	Supercontig 1.47	86828	86930	102
RtPc3-Copia	Pb01	Supercontig 1.60	24284	24386	102
RtPc3-Copia	Pb01	Supercontig 1.63	2289	2391	102
RtPc3-Copia	Pb01	Supercontig 1.7	430226	430328	102
RtPc3-Copia	Pb03	Supercontig 1.11	12012	12108	96
RtPc3-Copia	Pb03	Supercontig 1.11	126919	127015	96
RtPc3-Copia	Pb03	Supercontig 1.12	32251	32353	102
RtPc3-Copia	Pb03	Supercontig 1.15	89256	89354	98
RtPc3-Copia	Pb03	Supercontig 1.15	102626	102724	98
RtPc3-Copia	Pb03	Supercontig 1.17	47950	48052	102
RtPc3-Copia	Pb03	Supercontig 1.2	71680	71782	102
RtPc3-Copia	Pb03	Supercontig 1.2	1401033	1401131	98
RtPc3-Copia	Pb03	Supercontig 1.2	2601947	2602050	103
RtPc3-Copia	Pb03	Supercontig 1.20	41328	41430	102
RtPc3-Copia	Pb03	Supercontig 1.24	106307	106409	102
RtPc3-Copia	Pb03	Supercontig 1.29	28199	28301	102
RtPc3-Copia	Pb03	Supercontig 1.3	1828094	1828196	102
RtPc3-Copia	Pb03	Supercontig 1.4	562590	562692	102
RtPc3-Copia	Pb18	Supercontig 1.1	1554446	1554548	102
RtPc3-Copia	Pb18	Supercontig 1.1	2763297	2763399	102
RtPc3-Copia	Pb18	Supercontig 1.13	31083	31185	102
RtPc3-Copia	Pb18	Supercontig 1.14	243513	243613	100
RtPc3-Copia	Pb18	Supercontig 1.19	32886	32988	102
RtPc3-Copia	Pb18	Supercontig 1.27	66468	66568	100
RtPc3-Copia	Pb18	Supercontig 1.3	2775349	2775451	102
RtPc3-Copia	Pb18	Supercontig 1.4	388948	389051	103
RtPc3-Copia	Pb18	Supercontig 1.4	572716	572814	98
RtPc3-Copia	Pb18	Supercontig 1.4	1717786	1717889	103
RtPc4-Copia	Pb01	Supercontig 1.1	1025762	1025859	97
RtPc4-Copia	Pb01	Supercontig 1.1	1036761	1036850	89
RtPc4-Copia	Pb01	Supercontig 1.1	2072421	2072518	97
RtPc4-Copia	Pb01	Supercontig 1.12	141645	141742	97
RtPc4-Copia	Pb01	Supercontig 1.13	356863	356960	97
RtPc4-Copia	Pb01	Supercontig 1.15	1651	1732	81
RtPc4-Copia	Pb01	Supercontig 1.15	12659	12743	84
RtPc4-Copia	Pb01	Supercontig 1.16	737057	737146	89
RtPc4-Copia	Pb01	Supercontig 1.16	738038	738135	97
RtPc4-Copia	Pb01	Supercontig 1.17	235482	235579	97
RtPc4-Copia	Pb01	Supercontig 1.18	28343	28436	93
RtPc4-Copia	Pb01	Supercontig 1.19	416261	416356	95
RtPc4-Copia	Pb01	Supercontig 1.19	432012	432109	97
RtPc4-Copia	Pb01	Supercontig 1.22	185588	185681	93
RtPc4-Copia	Pb01	Supercontig 1.23	359925	360014	89
RtPc4-Copia	Pb01	Supercontig 1.23	370953	371050	97
RtPc4-Copia	Pb01	Supercontig 1.23	447168	447265	97
RtPc4-Copia	Pb01	Supercontig 1.23	458191	458288	97
RtPc4-Copia	Pb01	Supercontig 1.28	92170	92262	92
RtPc4-Copia	Pb01	Supercontig 1.28	160749	160846	97
RtPc4-Copia	Pb01	Supercontig 1.3	616339	616432	93
RtPc4-Copia	Pb01	Supercontig 1.3	619561	619654	93
RtPc4-Copia	Pb01	Supercontig 1.3	1360086	1360175	89
RtPc4-Copia	Pb01	Supercontig 1.33	124719	124816	97
RtPc4-Copia	Pb01	Supercontig 1.33	157206	157296	90
RtPc4-Copia	Pb01	Supercontig 1.33	187681	187778	97
RtPc4-Copia	Pb01	Supercontig 1.37	13030	13127	97
RtPc4-Copia	Pb01	Supercontig 1.38	73789	73886	97
RtPc4-Copia	Pb01	Supercontig 1.38	127815	127912	97
RtPc4-Copia	Pb01	Supercontig 1.38	144575	144672	97
RtPc4-Copia	Pb01	Supercontig 1.39	66972	67061	89
RtPc4-Copia	Pb01	Supercontig 1.4	116526	116623	97
RtPc4-Copia	Pb01	Supercontig 1.4	127563	127660	97
RtPc4-Copia	Pb01	Supercontig 1.4	596550	596647	97
RtPc4-Copia	Pb01	Supercontig 1.4	1114589	1114682	93
RtPc4-Copia	Pb01	Supercontig 1.4	1133147	1133244	97
RtPc4-Copia	Pb01	Supercontig 1.4	1150011	1150093	82
RtPc4-Copia	Pb01	Supercontig 1.40	128703	128793	90
RtPc4-Copia	Pb01	Supercontig 1.44	52017	52114	97
RtPc4-Copia	Pb01	Supercontig 1.44	62999	63096	97
RtPc4-Copia	Pb01	Supercontig 1.46	86392	86486	94
RtPc4-Copia	Pb01	Supercontig 1.51	53921	54018	97
RtPc4-Copia	Pb01	Supercontig 1.52	71948	72045	97
RtPc4-Copia	Pb01	Supercontig 1.6	131832	131929	97
RtPc4-Copia	Pb01	Supercontig 1.64	18659	18753	94
RtPc4-Copia	Pb01	Supercontig 1.64	29615	29710	95
RtPc4-Copia	Pb01	Supercontig 1.8	124411	124508	97
RtPc4-Copia	Pb01	Supercontig 1.8	178336	178433	97
RtPc4-Copia	Pb01	Supercontig 1.8	200603	200700	97
RtPc4-Copia	Pb01	Supercontig 1.8	690234	690331	97
RtPc4-Copia	Pb01	Supercontig 1.8	699603	699700	97
RtPc4-Copia	Pb03	Supercontig 1.1	277039	277140	101
RtPc4-Copia	Pb03	Supercontig 1.10	1034489	1034586	97
RtPc4-Copia	Pb03	Supercontig 1.11	52057	52146	89
RtPc4-Copia	Pb03	Supercontig 1.11	53827	53920	93
RtPc4-Copia	Pb03	Supercontig 1.11	78354	78451	97
RtPc4-Copia	Pb03	Supercontig 1.2	789022	789110	88
RtPc4-Copia	Pb03	Supercontig 1.22	53174	53271	97
RtPc4-Copia	Pb03	Supercontig 1.25	23338	23433	95
RtPc4-Copia	Pb03	Supercontig 1.26	3199	3296	97
RtPc4-Copia	Pb03	Supercontig 1.3	1809675	1809772	97
RtPc4-Copia	Pb03	Supercontig 1.4	2202584	2202681	97
RtPc4-Copia	Pb03	Supercontig 1.5	907197	907294	97
RtPc4-Copia	Pb03	Supercontig 1.5	1045407	1045504	97
RtPc4-Copia	Pb03	Supercontig 1.5	1578439	1578536	97
RtPc4-Copia	Pb03	Supercontig 1.6	1276360	1276457	97
RtPc4-Copia	Pb03	Supercontig 1.6	1835602	1835691	89
RtPc4-Copia	Pb03	Supercontig 1.8	289640	289735	95
RtPc4-Copia	Pb03	Supercontig 1.8	1314690	1314772	82
RtPc4-Copia	Pb03	Supercontig 1.8	1324887	1324984	97
RtPc4-Copia	Pb03	Supercontig 1.9	235363	235465	102
RtPc4-Copia	Pb18	Supercontig 1.1	3170814	3170911	97
RtPc4-Copia	Pb18	Supercontig 1.1	3589346	3589443	97
RtPc4-Copia	Pb18	Supercontig 1.10	133125	133222	97
RtPc4-Copia	Pb18	Supercontig 1.10	250999	251096	97
RtPc4-Copia	Pb18	Supercontig 1.12	119413	119510	97
RtPc4-Copia	Pb18	Supercontig 1.12	673510	673607	97
RtPc4-Copia	Pb18	Supercontig 1.17	333893	333974	81
RtPc4-Copia	Pb18	Supercontig 1.2	3027945	3028042	97
RtPc4-Copia	Pb18	Supercontig 1.21	89667	89756	89
RtPc4-Copia	Pb18	Supercontig 1.25	54371	54468	97
RtPc4-Copia	Pb18	Supercontig 1.25	95361	95458	97
RtPc4-Copia	Pb18	Supercontig 1.28	56157	56237	80
RtPc4-Copia	Pb18	Supercontig 1.3	34703	34804	101
RtPc4-Copia	Pb18	Supercontig 1.3	2053959	2054056	97
RtPc4-Copia	Pb18	Supercontig 1.3	2249991	2250088	97
RtPc4-Copia	Pb18	Supercontig 1.3	2761000	2761101	101
RtPc4-Copia	Pb18	Supercontig 1.4	2219761	2219858	97
RtPc4-Copia	Pb18	Supercontig 1.4	3017974	3018069	95
RtPc4-Copia	Pb18	Supercontig 1.5	1816151	1816242	91
RtPc4-Copia	Pb18	Supercontig 1.6	1004966	1005067	101
RtPc4-Copia	Pb18	Supercontig 1.7	253159	253261	102
RtPc4-Copia	Pb18	Supercontig 1.9	54809	54906	97
RtPc4-Copia	Pb18	Supercontig 1.9	109048	109145	97
RtPc4-Copia	Pb18	Supercontig 1.9	904351	904448	97
